# Supplementary material for: {2-[(2-Hy­droxy­benzyl­idene)amino]-4,5,6,7-tetra­hydro-1-benzo­thio­phen-3-yl}(phen­yl)methanone
Source: Acta Crystallogr Sect E Struct Rep Online. 2014 Mar 26;70(Pt 4):o476–7. doi: 10.1107/S1600536814006199 (PMC3998550; doi:10.1107/S1600536814006199)
Supplement: Supplementary file 1 [file e-70-0o476-sup1.cif]

##############################################################################
#                                                                            #
# This CIF contains the data in a paper accepted for publication in          #
# Acta Crystallographica Section E. It conforms to the requirements of       #
# Notes for Authors for Acta Crystallographica Section E, and has been       #
# peer reviewed under the auspices of the IUCr Commission on Journals.       #
#                                                                            #
# Full details of the Crystallographic Information File format               #
# are given in the paper "The Crystallographic Information File (CIF):       #
# a New Standard Archive File for Crystallography" by S. R. Hall, F. H.      #
# Allen and I. D. Brown [Acta Cryst. (1991), A47, 655-685].                  #
#                                                                            #
# The current version of the core CIF dictionary is obtainable from          #
# ftp://ftp.iucr.org/pub/cif_core.dic.                                       #
#                                                                            #
# Software is freely available for graphical display of the structure(s)     #
# in this CIF. For information consult the CIF software page                 #
# http://www.iucr.org/resources/cif/software.                                #
#                                                                            #
# This file may be used for bona fide research purposes within the           #
# scientific community so long as proper attribution is given to the journal # 
# article from which it was obtained.                                        #
#                                                                            #
##############################################################################
data_I
_database_code_depnum_ccdc_archive 'CCDC 992723'
_audit_creation_method
;
  Olex2 1.2
  (compiled Apr 23 2013 17:54:37, GUI svn.r4466)
;
_journal_date_recd_electronic     2014-03-19
_journal_date_accepted     2014-03-20
_journal_name_full     'Acta Crystallographica, Section E'
_journal_year     2014
_journal_volume     70
_journal_issue      4
_journal_page_first     o476
_journal_page_last     o477
_journal_paper_category     QO
_journal_paper_doi     10.1107/S1600536814006199
_journal_coeditor_code     SJ5393
_publ_contact_author_name     'Jasinski, Jerry P.'
_publ_contact_author_address
;
Department of Chemistry
Keene State College
229 Main Street
Keene, New Hampshire 03435, USA
;
_publ_contact_author_email     jjasinski@keene.edu
_publ_contact_author_fax     ?
_publ_contact_author_phone     '603 358-2563'
_publ_section_title
;\
{2-[(2-Hydroxybenzylidene)amino]-4,5,6,7-tetrahydro-1-benzothiophen-3-yl}\
(phenyl)methanone
;
loop_
    _publ_author_name
    _publ_author_address
    'Kaur, Manpreet'
;
Department of Studies in Chemistry
University of Mysore
Manasagangotri, Mysore 570 006, India
;
    'Jasinski, Jerry P.'
;
Department of Chemistry
Keene State College
229 Main Street
Keene, NH 03435-2001, USA
;
    'Kavitha, Channappa N.'
;
Department of Studies in Chemistry
University of Mysore
Manasagangotri, Mysore 570 006, India
;
    'Yathirajan, H.S.'
;
Department of Studies in Chemistry
University of Mysore
Manasagangotri, Mysore 570 006, India
;
    'Byrappa, K.'
;
Materials Science Center,
University of Mysore,
Vijyana Bhavan Building,
Manasagangothri, Mysore 570 006, India
;
_chemical_name_systematic
;\
{2-[(2-Hydroxybenzylidene)amino]-4,5,6,7-tetrahydro-\
1-benzothiophen-3-yl}(phenyl)methanone
;
_chemical_name_common
;
{2-[(2-Hydroxy-benzylidene)-amino]-4,5,6,7-tetrahydro-benzo[b]thiophen-3-yl}-
phenyl-methanone
;
_chemical_formula_moiety     'C22 H19 N O2 S'
_chemical_formula_sum     'C22 H19 N O2 S'
_chemical_formula_iupac     'C22 H19 N O2 S'
_chemical_formula_weight     361.44
_chemical_melting_point     ?
_shelx_space_group_comment
;
The symmetry employed for this shelxl refinement is uniquely defined
by the following loop, which should always be used as a source of
symmetry information in preference to the above space-group names.
They are only intended as comments.
;
_space_group_crystal_system     monoclinic
_space_group_name_H-M_alt     'P 21/n'
_space_group_name_Hall     '-P 2yn'
loop_
    _space_group_symop_operation_xyz
    'x, y, z'
    '-x+1/2, y+1/2, -z+1/2'
    '-x, -y, -z'
    'x-1/2, -y-1/2, z-1/2'
_cell_length_a     9.26395(15)
_cell_length_b     14.2886(2)
_cell_length_c     13.6476(2)
_cell_angle_alpha     90
_cell_angle_beta     96.7581(15)
_cell_angle_gamma     90
_cell_volume     1793.97(5)
_cell_formula_units_Z     4
_cell_measurement_reflns_used     5377
_cell_measurement_theta_min     4.4820
_cell_measurement_theta_max     71.2500
_cell_measurement_temperature     173(2)
_exptl_crystal_description     block
_exptl_crystal_colour     yellow
_exptl_crystal_size_max     0.24
_exptl_crystal_size_mid     0.14
_exptl_crystal_size_min     0.08
_exptl_crystal_density_diffrn     1.338
_exptl_crystal_density_meas     ?
_exptl_crystal_density_method     ?
_exptl_crystal_F_000     760
_exptl_absorpt_coefficient_mu     1.726
_exptl_absorpt_correction_type     multi-scan
_exptl_absorpt_process_details
;
(CrysAlis PRO and CrysAlis RED; Agilent, 2012)
;
_shelx_estimated_absorpt_T_min     ?
_shelx_estimated_absorpt_T_max     ?
_exptl_absorpt_correction_T_min     0.65763
_exptl_absorpt_correction_T_max     1.00000
_exptl_special_details     ?
_diffrn_ambient_temperature     173(2)
_diffrn_radiation_type     CuK\a
_diffrn_radiation_wavelength     1.54184
_diffrn_measurement_device_type     'Agilent Eos Gemini'
_diffrn_measurement_method     '\w scans'
_diffrn_detector_area_resol_mean     16.0416
_diffrn_reflns_number     11611
_diffrn_reflns_av_R_equivalents     0.0529
_diffrn_reflns_theta_min     4.497
_diffrn_reflns_theta_max     71.475
_diffrn_reflns_theta_full     67.684
_diffrn_measured_fraction_theta_max     0.991
_diffrn_measured_fraction_theta_full     0.999
_diffrn_reflns_limit_h_min     -11
_diffrn_reflns_limit_h_max     10
_diffrn_reflns_limit_k_min     -17
_diffrn_reflns_limit_k_max     17
_diffrn_reflns_limit_l_min     -16
_diffrn_reflns_limit_l_max     14
_refine_special_details     ?
_reflns_number_total     3462
_reflns_number_gt     3113
_reflns_threshold_expression     I>2\s(I)
_refine_ls_structure_factor_coef     Fsqd
_refine_ls_matrix_type     full
_refine_ls_R_factor_all     0.0531
_refine_ls_R_factor_gt     0.0491
_refine_ls_wR_factor_gt     0.1367
_refine_ls_wR_factor_ref     0.1419
_refine_ls_goodness_of_fit_ref     1.056
_refine_ls_restrained_S_all     1.056
_refine_ls_number_reflns     3462
_refine_ls_number_parameters     237
_refine_ls_number_restraints     0
_refine_ls_hydrogen_treatment     constr
_refine_ls_weighting_scheme     calc
_refine_ls_weighting_details
              'w=1/[\s^2^(Fo^2^)+(0.0863P)^2^+0.6814P] where P=(Fo^2^+2Fc^2^)/3'
_atom_sites_solution_hydrogens     geom
_atom_sites_solution_primary     direct
_atom_sites_solution_secondary     ?
_refine_ls_shift/su_max     0.000
_refine_ls_shift/su_mean     0.000
_refine_diff_density_max     1.029
_refine_diff_density_min     -0.264
_refine_ls_extinction_method     'SHELXL2012 (Sheldrick, 2008)'
_refine_ls_extinction_coef     0.0024(4)
_refine_ls_extinction_expression
                                  'Fc^*^=kFc[1+0.001xFc^2^\l^3^/sin(2\q)]^-1/4^'
loop_
    _atom_type_symbol
    _atom_type_description
    _atom_type_scat_dispersion_real
    _atom_type_scat_dispersion_imag
    _atom_type_scat_source
    'C' 'C' 0.0181 0.0091
                         'International Tables Vol C Tables 4.2.6.8 and 6.1.1.4'
    'H' 'H' 0.0000 0.0000
                         'International Tables Vol C Tables 4.2.6.8 and 6.1.1.4'
    'N' 'N' 0.0311 0.0180
                         'International Tables Vol C Tables 4.2.6.8 and 6.1.1.4'
    'O' 'O' 0.0492 0.0322
                         'International Tables Vol C Tables 4.2.6.8 and 6.1.1.4'
    'S' 'S' 0.3331 0.5567
                         'International Tables Vol C Tables 4.2.6.8 and 6.1.1.4'
_computing_data_collection     'CrysAlis PRO (Agilent, 2012)'
_computing_cell_refinement     'CrysAlis PRO (Agilent, 2012)'
_computing_data_reduction     'CrysAlis RED (Agilent, 2012)'
_computing_structure_solution     'SUPERFLIP (Palatinus & Chapuis, 2007)'
_computing_structure_refinement     'SHELXL2012 (Sheldrick, 2008)'
_computing_molecular_graphics     'OLEX2 (Dolomanov <i>et al.</i>, 2009)'
_computing_publication_material     'OLEX2 (Dolomanov <i>et al.</i>, 2009)'
loop_
    _atom_site_type_symbol
    _atom_site_label
    _atom_site_fract_x
    _atom_site_fract_y
    _atom_site_fract_z
    _atom_site_U_iso_or_equiv
    _atom_site_adp_type
    _atom_site_calc_flag
    _atom_site_occupancy
    _atom_site_disorder_assembly
    _atom_site_disorder_group
    S S1 0.55854(5) 0.11521(3) 0.69557(3) 0.02933(18) Uani d 1 . .
    O O1 0.74691(15) 0.17574(10) 0.38642(9) 0.0336(3) Uani d 1 . .
    O O2 0.69355(16) 0.45879(10) 0.56596(11) 0.0364(4) Uani d 1 . .
    H H2 0.6928 0.4014 0.5663 0.055 Uiso calc 1 . .
    N N1 0.61684(16) 0.29064(11) 0.62125(11) 0.0259(3) Uani d 1 . .
    C C1 0.77920(18) 0.19624(12) 0.47290(13) 0.0243(4) Uani d 1 . .
    C C2 0.70603(18) 0.14805(12) 0.55066(13) 0.0248(4) Uani d 1 . .
    C C3 0.70100(18) 0.04840(12) 0.56039(13) 0.0255(4) Uani d 1 . .
    C C4 0.7719(2) -0.02126(13) 0.49863(15) 0.0312(4) Uani d 1 . .
    H H4A 0.8641 0.0034 0.4832 0.037 Uiso calc 1 . .
    H H4B 0.7103 -0.0316 0.4370 0.037 Uiso calc 1 . .
    C C5 0.7967(3) -0.11336(16) 0.5535(2) 0.0470(6) Uani d 1 . .
    H H5A 0.8254 -0.1606 0.5086 0.056 Uiso calc 1 . .
    H H5B 0.8757 -0.1059 0.6063 0.056 Uiso calc 1 . .
    C C6 0.6632(3) -0.14608(16) 0.5964(2) 0.0502(6) Uani d 1 . .
    H H6A 0.6840 -0.2058 0.6288 0.060 Uiso calc 1 . .
    H H6B 0.5858 -0.1560 0.5430 0.060 Uiso calc 1 . .
    C C7 0.6102(2) -0.07799(14) 0.67023(15) 0.0340(4) Uani d 1 . .
    H H7A 0.5088 -0.0902 0.6767 0.041 Uiso calc 1 . .
    H H7B 0.6658 -0.0868 0.7344 0.041 Uiso calc 1 . .
    C C8 0.62751(19) 0.02115(12) 0.63622(14) 0.0271(4) Uani d 1 . .
    C C9 0.63331(18) 0.19440(12) 0.61848(13) 0.0249(4) Uani d 1 . .
    C C10 0.89550(18) 0.26513(12) 0.50409(13) 0.0243(4) Uani d 1 . .
    C C11 0.9396(2) 0.32721(14) 0.43438(13) 0.0304(4) Uani d 1 . .
    H H11 0.8930 0.3271 0.3702 0.036 Uiso calc 1 . .
    C C12 1.0525(2) 0.38872(15) 0.46073(15) 0.0364(5) Uani d 1 . .
    H H12 1.0806 0.4307 0.4145 0.044 Uiso calc 1 . .
    C C13 1.1242(2) 0.38818(15) 0.55585(16) 0.0369(5) Uani d 1 . .
    H H13 1.2010 0.4292 0.5730 0.044 Uiso calc 1 . .
    C C14 1.0813(2) 0.32637(16) 0.62539(14) 0.0345(4) Uani d 1 . .
    H H14 1.1297 0.3257 0.6891 0.041 Uiso calc 1 . .
    C C15 0.96629(19) 0.26566(14) 0.59984(13) 0.0291(4) Uani d 1 . .
    H H15 0.9364 0.2252 0.6468 0.035 Uiso calc 1 . .
    C C16 0.52973(19) 0.33090(13) 0.67519(14) 0.0272(4) Uani d 1 . .
    H H16 0.4764 0.2942 0.7143 0.033 Uiso calc 1 . .
    C C17 0.51257(19) 0.43151(13) 0.67668(13) 0.0261(4) Uani d 1 . .
    C C18 0.4120(2) 0.47131(14) 0.73438(14) 0.0309(4) Uani d 1 . .
    H H18 0.3603 0.4329 0.7728 0.037 Uiso calc 1 . .
    C C19 0.3894(2) 0.56679(15) 0.73455(15) 0.0359(5) Uani d 1 . .
    H H19 0.3225 0.5924 0.7727 0.043 Uiso calc 1 . .
    C C20 0.4668(2) 0.62451(14) 0.67759(16) 0.0361(5) Uani d 1 . .
    H H20 0.4501 0.6887 0.6769 0.043 Uiso calc 1 . .
    C C21 0.5681(2) 0.58765(14) 0.62214(16) 0.0355(4) Uani d 1 . .
    H H21 0.6205 0.6271 0.5852 0.043 Uiso calc 1 . .
    C C22 0.5925(2) 0.49131(13) 0.62120(14) 0.0281(4) Uani d 1 . .
loop_
    _atom_site_aniso_label
    _atom_site_aniso_U_11
    _atom_site_aniso_U_22
    _atom_site_aniso_U_33
    _atom_site_aniso_U_12
    _atom_site_aniso_U_13
    _atom_site_aniso_U_23
    S1 0.0347(3) 0.0245(3) 0.0310(3) -0.00448(16) 0.01296(19) -0.00091(16)
    O1 0.0390(7) 0.0356(8) 0.0264(7) -0.0060(6) 0.0048(5) -0.0032(5)
    O2 0.0406(8) 0.0252(7) 0.0470(8) -0.0044(6) 0.0205(6) -0.0017(6)
    N1 0.0265(7) 0.0222(7) 0.0295(8) -0.0025(6) 0.0055(6) -0.0010(6)
    C1 0.0241(8) 0.0230(8) 0.0260(8) 0.0024(6) 0.0046(6) 0.0006(7)
    C2 0.0220(8) 0.0239(9) 0.0284(9) -0.0022(7) 0.0027(6) -0.0012(7)
    C3 0.0225(8) 0.0228(8) 0.0309(9) -0.0020(6) 0.0017(7) -0.0018(7)
    C4 0.0310(9) 0.0273(9) 0.0359(10) 0.0022(7) 0.0063(7) -0.0044(8)
    C5 0.0515(13) 0.0336(12) 0.0557(14) 0.0093(9) 0.0060(11) -0.0040(9)
    C6 0.0622(15) 0.0241(10) 0.0659(16) -0.0026(10) 0.0144(12) -0.0007(10)
    C7 0.0365(10) 0.0248(9) 0.0407(11) -0.0068(8) 0.0042(8) 0.0043(8)
    C8 0.0277(9) 0.0215(9) 0.0322(9) -0.0019(7) 0.0034(7) -0.0023(7)
    C9 0.0251(8) 0.0234(9) 0.0266(8) -0.0039(7) 0.0047(6) 0.0002(7)
    C10 0.0230(8) 0.0255(9) 0.0255(8) 0.0007(7) 0.0067(6) -0.0001(7)
    C11 0.0321(9) 0.0353(10) 0.0238(8) -0.0046(8) 0.0041(7) 0.0038(7)
    C12 0.0396(11) 0.0389(11) 0.0319(10) -0.0114(8) 0.0097(8) 0.0040(8)
    C13 0.0311(10) 0.0429(12) 0.0372(11) -0.0131(8) 0.0064(8) -0.0058(8)
    C14 0.0297(9) 0.0467(12) 0.0266(9) -0.0043(8) 0.0016(7) -0.0025(8)
    C15 0.0281(9) 0.0347(10) 0.0253(9) -0.0013(7) 0.0060(7) 0.0028(7)
    C16 0.0271(8) 0.0250(9) 0.0303(9) -0.0034(7) 0.0063(7) -0.0006(7)
    C17 0.0246(8) 0.0245(9) 0.0288(9) -0.0011(7) 0.0008(7) -0.0033(7)
    C18 0.0301(9) 0.0309(10) 0.0320(9) -0.0011(7) 0.0051(7) -0.0033(7)
    C19 0.0351(10) 0.0345(10) 0.0381(10) 0.0081(8) 0.0043(8) -0.0079(8)
    C20 0.0435(11) 0.0239(9) 0.0393(11) 0.0051(8) -0.0021(8) -0.0044(8)
    C21 0.0428(11) 0.0259(10) 0.0378(10) -0.0047(8) 0.0047(8) 0.0006(8)
    C22 0.0287(9) 0.0255(9) 0.0300(9) -0.0029(7) 0.0027(7) -0.0036(7)
_geom_special_details
;
 All esds (except the esd in the dihedral angle between two l.s. planes)
 are estimated using the full covariance matrix.  The cell esds are taken
 into account individually in the estimation of esds in distances, angles
 and torsion angles; correlations between esds in cell parameters are only
 used when they are defined by crystal symmetry.  An approximate (isotropic)
 treatment of cell esds is used for estimating esds involving l.s. planes.
;
loop_
    _geom_bond_atom_site_label_1
    _geom_bond_atom_site_label_2
    _geom_bond_site_symmetry_2
    _geom_bond_distance
    _geom_bond_publ_flag
    S1 C8 . 1.7299(18) ?
    S1 C9 . 1.7432(18) ?
    O1 C1 . 1.219(2) ?
    O2 H2 . 0.8200 ?
    O2 C22 . 1.351(2) ?
    N1 C9 . 1.385(2) ?
    N1 C16 . 1.290(2) ?
    C1 C2 . 1.493(2) ?
    C1 C10 . 1.484(2) ?
    C2 C3 . 1.431(2) ?
    C2 C9 . 1.377(2) ?
    C3 C4 . 1.504(2) ?
    C3 C8 . 1.361(3) ?
    C4 H4A . 0.9700 ?
    C4 H4B . 0.9700 ?
    C4 C5 . 1.518(3) ?
    C5 H5A . 0.9700 ?
    C5 H5B . 0.9700 ?
    C5 C6 . 1.504(4) ?
    C6 H6A . 0.9700 ?
    C6 H6B . 0.9700 ?
    C6 C7 . 1.523(3) ?
    C7 H7A . 0.9700 ?
    C7 H7B . 0.9700 ?
    C7 C8 . 1.505(3) ?
    C10 C11 . 1.397(3) ?
    C10 C15 . 1.392(3) ?
    C11 H11 . 0.9300 ?
    C11 C12 . 1.381(3) ?
    C12 H12 . 0.9300 ?
    C12 C13 . 1.387(3) ?
    C13 H13 . 0.9300 ?
    C13 C14 . 1.388(3) ?
    C14 H14 . 0.9300 ?
    C14 C15 . 1.386(3) ?
    C15 H15 . 0.9300 ?
    C16 H16 . 0.9300 ?
    C16 C17 . 1.447(3) ?
    C17 C18 . 1.409(3) ?
    C17 C22 . 1.409(3) ?
    C18 H18 . 0.9300 ?
    C18 C19 . 1.380(3) ?
    C19 H19 . 0.9300 ?
    C19 C20 . 1.390(3) ?
    C20 H20 . 0.9300 ?
    C20 C21 . 1.378(3) ?
    C21 H21 . 0.9300 ?
    C21 C22 . 1.395(3) ?
loop_
    _geom_angle_atom_site_label_1
    _geom_angle_atom_site_label_2
    _geom_angle_atom_site_label_3
    _geom_angle_site_symmetry_1
    _geom_angle_site_symmetry_3
    _geom_angle
    _geom_angle_publ_flag
    C8 S1 C9 . . 91.53(9) ?
    C22 O2 H2 . . 109.5 ?
    C16 N1 C9 . . 122.47(15) ?
    O1 C1 C2 . . 119.82(16) ?
    O1 C1 C10 . . 121.62(16) ?
    C10 C1 C2 . . 118.49(15) ?
    C3 C2 C1 . . 123.18(15) ?
    C9 C2 C1 . . 123.70(16) ?
    C9 C2 C3 . . 113.09(16) ?
    C2 C3 C4 . . 125.81(16) ?
    C8 C3 C2 . . 112.33(16) ?
    C8 C3 C4 . . 121.83(17) ?
    C3 C4 H4A . . 109.6 ?
    C3 C4 H4B . . 109.6 ?
    C3 C4 C5 . . 110.36(17) ?
    H4A C4 H4B . . 108.1 ?
    C5 C4 H4A . . 109.6 ?
    C5 C4 H4B . . 109.6 ?
    C4 C5 H5A . . 109.2 ?
    C4 C5 H5B . . 109.2 ?
    H5A C5 H5B . . 107.9 ?
    C6 C5 C4 . . 112.2(2) ?
    C6 C5 H5A . . 109.2 ?
    C6 C5 H5B . . 109.2 ?
    C5 C6 H6A . . 108.8 ?
    C5 C6 H6B . . 108.8 ?
    C5 C6 C7 . . 113.75(19) ?
    H6A C6 H6B . . 107.7 ?
    C7 C6 H6A . . 108.8 ?
    C7 C6 H6B . . 108.8 ?
    C6 C7 H7A . . 109.6 ?
    C6 C7 H7B . . 109.6 ?
    H7A C7 H7B . . 108.2 ?
    C8 C7 C6 . . 110.05(17) ?
    C8 C7 H7A . . 109.6 ?
    C8 C7 H7B . . 109.6 ?
    C3 C8 S1 . . 112.29(14) ?
    C3 C8 C7 . . 125.78(17) ?
    C7 C8 S1 . . 121.89(14) ?
    N1 C9 S1 . . 125.12(13) ?
    C2 C9 S1 . . 110.74(13) ?
    C2 C9 N1 . . 124.08(16) ?
    C11 C10 C1 . . 119.12(16) ?
    C15 C10 C1 . . 121.26(16) ?
    C15 C10 C11 . . 119.53(17) ?
    C10 C11 H11 . . 120.0 ?
    C12 C11 C10 . . 120.01(18) ?
    C12 C11 H11 . . 120.0 ?
    C11 C12 H12 . . 119.8 ?
    C11 C12 C13 . . 120.33(18) ?
    C13 C12 H12 . . 119.8 ?
    C12 C13 H13 . . 120.0 ?
    C12 C13 C14 . . 119.94(18) ?
    C14 C13 H13 . . 120.0 ?
    C13 C14 H14 . . 120.0 ?
    C15 C14 C13 . . 119.98(18) ?
    C15 C14 H14 . . 120.0 ?
    C10 C15 H15 . . 119.9 ?
    C14 C15 C10 . . 120.19(17) ?
    C14 C15 H15 . . 119.9 ?
    N1 C16 H16 . . 119.1 ?
    N1 C16 C17 . . 121.89(16) ?
    C17 C16 H16 . . 119.1 ?
    C18 C17 C16 . . 119.34(17) ?
    C22 C17 C16 . . 121.99(16) ?
    C22 C17 C18 . . 118.67(17) ?
    C17 C18 H18 . . 119.7 ?
    C19 C18 C17 . . 120.70(18) ?
    C19 C18 H18 . . 119.7 ?
    C18 C19 H19 . . 120.1 ?
    C18 C19 C20 . . 119.81(18) ?
    C20 C19 H19 . . 120.1 ?
    C19 C20 H20 . . 119.7 ?
    C21 C20 C19 . . 120.70(18) ?
    C21 C20 H20 . . 119.7 ?
    C20 C21 H21 . . 119.9 ?
    C20 C21 C22 . . 120.24(19) ?
    C22 C21 H21 . . 119.9 ?
    O2 C22 C17 . . 122.26(17) ?
    O2 C22 C21 . . 117.89(17) ?
    C21 C22 C17 . . 119.85(18) ?
loop_
    _geom_torsion_atom_site_label_1
    _geom_torsion_atom_site_label_2
    _geom_torsion_atom_site_label_3
    _geom_torsion_atom_site_label_4
    _geom_torsion_site_symmetry_1
    _geom_torsion_site_symmetry_2
    _geom_torsion_site_symmetry_3
    _geom_torsion_site_symmetry_4
    _geom_torsion
    _geom_torsion_publ_flag
    O1 C1 C2 C3 . . . . 53.9(2) ?
    O1 C1 C2 C9 . . . . -124.32(19) ?
    O1 C1 C10 C11 . . . . 18.8(3) ?
    O1 C1 C10 C15 . . . . -157.73(17) ?
    N1 C16 C17 C18 . . . . 177.77(17) ?
    N1 C16 C17 C22 . . . . -1.6(3) ?
    C1 C2 C3 C4 . . . . 2.7(3) ?
    C1 C2 C3 C8 . . . . -179.58(16) ?
    C1 C2 C9 S1 . . . . 178.63(13) ?
    C1 C2 C9 N1 . . . . 1.4(3) ?
    C1 C10 C11 C12 . . . . -176.81(18) ?
    C1 C10 C15 C14 . . . . 175.54(17) ?
    C2 C1 C10 C11 . . . . -164.18(16) ?
    C2 C1 C10 C15 . . . . 19.2(2) ?
    C2 C3 C4 C5 . . . . 156.98(18) ?
    C2 C3 C8 S1 . . . . 1.60(19) ?
    C2 C3 C8 C7 . . . . -176.01(17) ?
    C3 C2 C9 S1 . . . . 0.30(19) ?
    C3 C2 C9 N1 . . . . -176.90(16) ?
    C3 C4 C5 C6 . . . . 48.4(3) ?
    C4 C3 C8 S1 . . . . 179.39(13) ?
    C4 C3 C8 C7 . . . . 1.8(3) ?
    C4 C5 C6 C7 . . . . -60.2(3) ?
    C5 C6 C7 C8 . . . . 38.5(3) ?
    C6 C7 C8 S1 . . . . 172.38(16) ?
    C6 C7 C8 C3 . . . . -10.2(3) ?
    C8 S1 C9 N1 . . . . 177.66(16) ?
    C8 S1 C9 C2 . . . . 0.50(14) ?
    C8 C3 C4 C5 . . . . -20.5(3) ?
    C9 S1 C8 C3 . . . . -1.22(14) ?
    C9 S1 C8 C7 . . . . 176.49(16) ?
    C9 N1 C16 C17 . . . . -179.41(16) ?
    C9 C2 C3 C4 . . . . -178.91(16) ?
    C9 C2 C3 C8 . . . . -1.2(2) ?
    C10 C1 C2 C3 . . . . -123.18(18) ?
    C10 C1 C2 C9 . . . . 58.6(2) ?
    C10 C11 C12 C13 . . . . 1.1(3) ?
    C11 C10 C15 C14 . . . . -1.0(3) ?
    C11 C12 C13 C14 . . . . -0.8(3) ?
    C12 C13 C14 C15 . . . . -0.4(3) ?
    C13 C14 C15 C10 . . . . 1.3(3) ?
    C15 C10 C11 C12 . . . . -0.2(3) ?
    C16 N1 C9 S1 . . . . -7.9(3) ?
    C16 N1 C9 C2 . . . . 168.92(17) ?
    C16 C17 C18 C19 . . . . -177.65(17) ?
    C16 C17 C22 O2 . . . . -2.3(3) ?
    C16 C17 C22 C21 . . . . 177.57(17) ?
    C17 C18 C19 C20 . . . . -0.3(3) ?
    C18 C17 C22 O2 . . . . 178.33(17) ?
    C18 C17 C22 C21 . . . . -1.8(3) ?
    C18 C19 C20 C21 . . . . -1.2(3) ?
    C19 C20 C21 C22 . . . . 1.1(3) ?
    C20 C21 C22 O2 . . . . -179.69(18) ?
    C20 C21 C22 C17 . . . . 0.4(3) ?
    C22 C17 C18 C19 . . . . 1.7(3) ?
loop_
    _geom_hbond_atom_site_label_D
    _geom_hbond_atom_site_label_H
    _geom_hbond_atom_site_label_A
    _geom_hbond_site_symmetry_A
    _geom_hbond_distance_DH
    _geom_hbond_distance_HA
    _geom_hbond_distance_DA
    _geom_hbond_angle_DHA
    O2 H2 N1 . 0.82 1.92 2.641(2) 146.2
    C18 H18 O1 4_566 0.93 2.51 3.436(2) 173.8
_shelx_hkl_checksum     6649
_shelx_res_checksum     70760
_iucr_refine_instructions_details
;
TITL HSY-666A in P21/n
CELL 1.54184 9.263948 14.288582 13.647649 90 96.7581 90
ZERR 4 0.000147 0.00023 0.000233 0 0.0015 0
LATT 1
SYMM 0.5-X,0.5+Y,0.5-Z
SFAC C H N O S
UNIT 88 76 4 8 4
EQIV $1 2-X,1-Y,1-Z
EQIV $2 -0.5+X,0.5-Y,0.5+Z
L.S. 25
PLAN  10
HTAB O2 N1
HTAB C12 O2_$1
HTAB C13 O2_$1
HTAB C18 O1_$2
MORE -1
BOND $H
CONF
fmap 2
acta
OMIT 0 2 5
OMIT 2 7 0
REM <HKL>H:/Prof.Yathirajan%202014/HSY-660/HSY-660-mk/HSY-666A.hkl</HKL>
WGHT    0.086300    0.681400
EXTI    0.002404
FVAR       4.41231
S1    5    0.558535    0.115210    0.695572    11.00000    0.03470    0.02446 =
         0.03100   -0.00091    0.01296   -0.00448
O1    4    0.746909    0.175738    0.386416    11.00000    0.03901    0.03565 =
         0.02639   -0.00324    0.00480   -0.00599
O2    4    0.693550    0.458791    0.565964    11.00000    0.04060    0.02525 =
         0.04697   -0.00173    0.02051   -0.00439
AFIX 147
H2    2    0.692778    0.401406    0.566327    11.00000   -1.50000
AFIX   0
N1    3    0.616835    0.290639    0.621254    11.00000    0.02653    0.02224 =
         0.02949   -0.00096    0.00549   -0.00248
C1    1    0.779197    0.196235    0.472899    11.00000    0.02413    0.02305 =
         0.02598    0.00065    0.00459    0.00236
C2    1    0.706035    0.148045    0.550655    11.00000    0.02198    0.02387 =
         0.02840   -0.00122    0.00274   -0.00222
C3    1    0.701000    0.048396    0.560393    11.00000    0.02248    0.02283 =
         0.03092   -0.00176    0.00175   -0.00202
C4    1    0.771878   -0.021256    0.498628    11.00000    0.03099    0.02730 =
         0.03587   -0.00435    0.00633    0.00225
AFIX  23
H4A   2    0.864136    0.003384    0.483226    11.00000   -1.20000
H4B   2    0.710279   -0.031587    0.437046    11.00000   -1.20000
AFIX   0
C5    1    0.796734   -0.113359    0.553518    11.00000    0.05147    0.03361 =
         0.05571   -0.00402    0.00602    0.00935
AFIX  23
H5A   2    0.825396   -0.160621    0.508586    11.00000   -1.20000
H5B   2    0.875697   -0.105906    0.606276    11.00000   -1.20000
AFIX   0
C6    1    0.663212   -0.146076    0.596379    11.00000    0.06220    0.02414 =
         0.06586   -0.00067    0.01444   -0.00261
AFIX  23
H6A   2    0.684019   -0.205798    0.628786    11.00000   -1.20000
H6B   2    0.585832   -0.155963    0.543041    11.00000   -1.20000
AFIX   0
C7    1    0.610243   -0.077986    0.670229    11.00000    0.03646    0.02480 =
         0.04070    0.00431    0.00417   -0.00676
AFIX  23
H7A   2    0.508786   -0.090178    0.676665    11.00000   -1.20000
H7B   2    0.665781   -0.086804    0.734372    11.00000   -1.20000
AFIX   0
C8    1    0.627512    0.021149    0.636216    11.00000    0.02765    0.02149 =
         0.03215   -0.00232    0.00344   -0.00192
C9    1    0.633307    0.194402    0.618480    11.00000    0.02514    0.02339 =
         0.02662    0.00016    0.00468   -0.00393
C10   1    0.895497    0.265133    0.504086    11.00000    0.02299    0.02548 =
         0.02547   -0.00009    0.00673    0.00072
C11   1    0.939623    0.327210    0.434379    11.00000    0.03213    0.03532 =
         0.02384    0.00379    0.00408   -0.00460
AFIX  43
H11   2    0.892975    0.327121    0.370198    11.00000   -1.20000
AFIX   0
C12   1    1.052506    0.388721    0.460734    11.00000    0.03961    0.03893 =
         0.03193    0.00396    0.00967   -0.01137
AFIX  43
H12   2    1.080574    0.430718    0.414475    11.00000   -1.20000
AFIX   0
C13   1    1.124233    0.388181    0.555850    11.00000    0.03112    0.04291 =
         0.03720   -0.00576    0.00644   -0.01309
AFIX  43
H13   2    1.201018    0.429179    0.573033    11.00000   -1.20000
AFIX   0
C14   1    1.081290    0.326371    0.625392    11.00000    0.02966    0.04672 =
         0.02660   -0.00249    0.00164   -0.00433
AFIX  43
H14   2    1.129660    0.325703    0.689089    11.00000   -1.20000
AFIX   0
C15   1    0.966293    0.265657    0.599843    11.00000    0.02808    0.03473 =
         0.02525    0.00281    0.00600   -0.00129
AFIX  43
H15   2    0.936372    0.225157    0.646838    11.00000   -1.20000
AFIX   0
C16   1    0.529734    0.330896    0.675195    11.00000    0.02710    0.02502 =
         0.03029   -0.00060    0.00632   -0.00338
AFIX  43
H16   2    0.476435    0.294195    0.714254    11.00000   -1.20000
AFIX   0
C17   1    0.512574    0.431505    0.676677    11.00000    0.02459    0.02448 =
         0.02881   -0.00335    0.00081   -0.00107
C18   1    0.411993    0.471311    0.734384    11.00000    0.03008    0.03086 =
         0.03205   -0.00326    0.00511   -0.00106
AFIX  43
H18   2    0.360292    0.432853    0.772772    11.00000   -1.20000
AFIX   0
C19   1    0.389372    0.566792    0.734550    11.00000    0.03506    0.03447 =
         0.03810   -0.00794    0.00427    0.00808
AFIX  43
H19   2    0.322471    0.592421    0.772678    11.00000   -1.20000
AFIX   0
C20   1    0.466841    0.624507    0.677589    11.00000    0.04352    0.02386 =
         0.03935   -0.00442   -0.00205    0.00507
AFIX  43
H20   2    0.450127    0.688695    0.676890    11.00000   -1.20000
AFIX   0
C21   1    0.568141    0.587653    0.622140    11.00000    0.04275    0.02591 =
         0.03781    0.00063    0.00475   -0.00467
AFIX  43
H21   2    0.620470    0.627132    0.585200    11.00000   -1.20000
AFIX   0
C22   1    0.592520    0.491310    0.621199    11.00000    0.02871    0.02546 =
         0.02999   -0.00357    0.00274   -0.00288
HKLF 4
REM  HSY-666A in P21/n
REM R1 =  0.0491 for    3113 Fo > 4sig(Fo)  and  0.0531 for all    3462 data
REM    237 parameters refined using      0 restraints
END
WGHT      0.0863      0.6813
REM Highest difference peak  1.029,  deepest hole -0.264,  1-sigma level  0.067
Q1    1   0.7064 -0.1263  0.5159  11.00000  0.05    1.03
Q2    1   0.7518 -0.1450  0.6279  11.00000  0.05    0.62
Q3    1   0.6479  0.1184  0.7438  11.00000  0.05    0.31
Q4    1   0.9064  0.3018  0.4729  11.00000  0.05    0.31
Q5    1   0.6031 -0.1388  0.4932  11.00000  0.05    0.25
Q6    1   0.7134  0.0893  0.5595  11.00000  0.05    0.24
Q7    1   1.0643  0.3850  0.5183  11.00000  0.05    0.24
Q8    1   0.9442  0.2614  0.5395  11.00000  0.05    0.24
Q9    1   0.9078  0.2797  0.5525  11.00000  0.05    0.23
Q10   1   0.7486  0.1709  0.5048  11.00000  0.05    0.23
;
