# Supplementary material for: {2-[(2-Hy­droxy­benzyl­idene)amino]-4,5,6,7-tetra­hydro-1-benzo­thio­phen-3-yl}(phen­yl)methanone
Source: Acta Crystallogr Sect E Struct Rep Online. 2014 Mar 26;70(Pt 4):o476–7. doi: 10.1107/S1600536814006199 (PMC3998550; doi:10.1107/S1600536814006199)
Supplement: Supplementary file 2 [file e-70-0o476-Isup2.hkl]

#
# h,k,l, Fc-squared, Fo-squared, sigma(Fo-squared), status flag
#
data_I
_shelx_refln_list_code          4
_shelx_F_calc_maximum      307.30
_exptl_crystal_F_000       760.00
_reflns_d_resolution_high  0.8130

loop_
 _space_group_symop_operation_xyz
 'x, y, z'
 '-x+1/2, y+1/2, -z+1/2'
 '-x, -y, -z'
 'x-1/2, -y-1/2, z-1/2'

_cell_length_a     9.2639
_cell_length_b    14.2886
_cell_length_c    13.6476
_cell_angle_alpha  90.000
_cell_angle_beta   96.758
_cell_angle_gamma  90.000

_shelx_F_squared_multiplier     1.000

loop_
 _refln_index_h
 _refln_index_k
 _refln_index_l
 _refln_F_squared_calc
 _refln_F_squared_meas
 _refln_F_squared_sigma
 _refln_observed_status
   2   0   0       2498.23       2214.61        32.65 o
   4   0   0        521.29        462.73        26.45 o
   6   0   0       2501.76       2593.81        80.93 o
   8   0   0        109.67         93.78         6.84 o
  10   0   0         25.75         18.67         3.94 o
   1   1   0         28.38         41.37         1.84 o
   2   1   0       4536.05       4498.87        76.03 o
   3   1   0         83.39        161.25         5.17 o
   4   1   0         93.31        101.92         5.55 o
   5   1   0        546.99        514.21        24.86 o
   6   1   0        153.12        125.24        11.38 o
   7   1   0          5.15          6.68         1.18 o
   8   1   0         12.13         14.44         1.90 o
   9   1   0        323.63        303.38        10.68 o
  10   1   0         33.55         31.56         3.15 o
  11   1   0        171.72        212.62         7.63 o
   0   2   0       1114.96       1119.21        61.26 o
   1   2   0        786.22        817.82        31.10 o
   2   2   0        487.31        441.21        12.69 o
   3   2   0        235.82        272.50         7.96 o
   4   2   0        184.89        177.70         9.09 o
   5   2   0       1784.36       1705.25        29.55 o
   6   2   0          2.74          1.34         1.33 o
   7   2   0         57.46         61.11         3.72 o
   8   2   0         91.77         90.94         4.73 o
   9   2   0         70.28         78.53         5.29 o
  10   2   0        150.29        168.60         7.12 o
  11   2   0        261.30        289.60         8.74 o
   1   3   0       8295.64       9050.36       357.06 o
   2   3   0       5700.61       6025.99       284.76 o
   3   3   0        510.78        558.93        12.46 o
   4   3   0        124.26        168.69         8.23 o
   5   3   0        620.64        651.16        21.27 o
   6   3   0       3045.74       2956.90        65.48 o
   7   3   0        756.04        807.02        20.94 o
   8   3   0          1.61         -0.09         1.17 o
   9   3   0        129.78        117.40         5.63 o
  10   3   0         60.91         57.97         4.05 o
  11   3   0          9.07          5.13         2.91 o
   0   4   0       5472.03       6649.00       526.72 o
   1   4   0       2247.43       2151.06        30.71 o
   2   4   0       1912.53       1956.36        82.28 o
   3   4   0       5124.59       5064.57        67.74 o
   4   4   0        606.03        748.16        13.39 o
   5   4   0         31.65         39.83         4.63 o
   6   4   0          5.57          4.91         2.03 o
   7   4   0        349.94        340.13         9.21 o
   8   4   0        771.48        744.39        21.89 o
   9   4   0          5.80          2.67         1.26 o
  10   4   0        370.61        379.65        10.09 o
   1   5   0       1047.49       1211.25        31.30 o
   2   5   0        231.81        275.95         8.73 o
   3   5   0         11.09          6.01         1.32 o
   4   5   0       3312.34       3669.27        51.44 o
   5   5   0        134.75        137.76         9.79 o
   6   5   0        176.32        142.73        14.63 o
   7   5   0        517.59        579.88        14.96 o
   8   5   0         12.96         14.14         1.94 o
   9   5   0          6.00          4.69         1.69 o
  10   5   0          0.42          0.31         1.33 o
   0   6   0        252.84        392.52        11.28 o
   1   6   0        190.06        181.46        10.31 o
   2   6   0       2374.80       2835.20        44.80 o
   3   6   0       2453.53       2631.03        54.23 o
   4   6   0        173.84        197.41        11.83 o
   5   6   0        639.76        566.34        29.05 o
   6   6   0         65.61         69.67         4.90 o
   7   6   0         49.74         36.15         3.69 o
   8   6   0         12.41         19.96         3.12 o
   9   6   0          2.36          1.57         2.44 o
  10   6   0         24.30         27.84         3.78 o
   1   7   0        409.20        530.79        19.76 o
   3   7   0         75.55         91.29         6.57 o
   4   7   0       1317.00       1462.76        54.79 o
   5   7   0         17.17         22.65         5.84 o
   6   7   0        367.46        338.50        14.69 o
   7   7   0          6.28          8.01         1.86 o
   8   7   0         33.88         34.09         4.00 o
   9   7   0         14.68          8.07         2.46 o
  10   7   0        155.58        159.69        26.57 o
   0   8   0          2.31          1.46         2.39 o
   1   8   0         19.09         23.76         3.94 o
   2   8   0       1049.43       1038.17        32.37 o
   3   8   0         22.44         16.21         3.21 o
   4   8   0         19.46         12.94         3.24 o
   5   8   0        364.99        345.36         9.98 o
   6   8   0         35.97         35.37         2.94 o
   7   8   0        433.52        414.15        13.07 o
   8   8   0        339.50        357.67        13.00 o
   9   8   0          1.99          7.64         2.17 o
  10   8   0        120.40        118.88         6.36 o
   1   9   0        776.73        811.71        28.12 o
   2   9   0         14.05         17.54         3.38 o
   3   9   0        834.01        772.06        26.97 o
   4   9   0        144.66        140.66         6.64 o
   5   9   0         23.06         23.77         3.14 o
   6   9   0        704.82        637.90        16.01 o
   7   9   0         44.81         43.20         4.83 o
   8   9   0         68.63         63.73         4.14 o
   9   9   0         95.18        113.33         6.84 o
   0  10   0        397.69        448.37        25.05 o
   1  10   0        182.65        217.74        14.09 o
   2  10   0        380.55        387.70        23.11 o
   3  10   0       1896.21       1966.44        26.65 o
   4  10   0        210.05        197.28         8.56 o
   5  10   0         25.33         20.11         2.66 o
   6  10   0        462.33        462.44        13.51 o
   7  10   0         95.36         96.16         6.55 o
   8  10   0         10.79          8.81         1.87 o
   9  10   0          2.81          6.74         8.11 o
   1  11   0         15.50         20.92         4.26 o
   2  11   0       2224.06       2152.82        47.64 o
   3  11   0          6.61          7.45         1.42 o
   4  11   0        540.81        542.35        12.84 o
   5  11   0         82.03         89.57         5.41 o
   6  11   0          0.94          2.74         1.07 o
   7  11   0         74.09         81.11         4.95 o
   8  11   0         11.99         11.39         1.92 o
   0  12   0        251.88        294.25        21.25 o
   1  12   0        457.48        442.94        18.69 o
   2  12   0         73.84         75.59         4.53 o
   3  12   0       1696.43       1702.13        29.51 o
   4  12   0          0.48         -0.20         1.24 o
   5  12   0         38.08         39.53         3.95 o
   6  12   0         33.86         35.75         2.78 o
   7  12   0         57.58         62.02         3.77 o
   8  12   0         86.19         74.78         6.48 o
   1  13   0        291.34        250.36        13.68 o
   2  13   0         26.60         17.09         2.36 o
   3  13   0        383.96        331.05        11.99 o
   4  13   0         27.14         37.83         3.41 o
   5  13   0        242.32        228.00         8.39 o
   6  13   0          4.54          5.16         1.32 o
   7  13   0          0.66          0.53         1.32 o
   0  14   0        591.65        600.30        29.53 o
   1  14   0        162.48        154.91        10.23 o
   2  14   0         20.42         28.29         3.46 o
   3  14   0         60.38         68.85         4.52 o
   4  14   0        116.51        114.53         4.99 o
   5  14   0         96.62         94.94         4.84 o
   6  14   0        145.10        143.27         5.90 o
   1  15   0        239.73        243.44        12.03 o
   2  15   0        441.23        425.41        12.55 o
   3  15   0         56.88         60.24         3.88 o
   4  15   0        188.26        192.79         6.60 o
   5  15   0         61.11         63.40         3.95 o
   0  16   0         93.57         94.97         6.89 o
   1  16   0         29.49         37.71         3.04 o
   2  16   0        119.95        124.01         5.23 o
   3  16   0        105.41        108.88         4.62 o
   4  16   0         34.29         43.10         3.85 o
   1  17   0        273.56        273.53         6.08 o
   2  17   0         14.09          6.81         1.28 o
 -11   0   1        127.15        110.10         8.81 o
  -9   0   1          3.00          7.23         2.56 o
  -7   0   1       1269.12       1136.16        28.63 o
  -5   0   1        474.82        570.71        33.28 o
  -3   0   1        690.79        453.80        20.40 o
  -1   0   1      10340.51       9521.63       145.88 o
   1   0   1        809.39        856.92        21.62 o
   3   0   1       9058.91       9053.84       163.42 o
   5   0   1         14.12         32.24         5.43 o
   7   0   1        297.73        284.14        12.11 o
   9   0   1         22.55         14.32         3.15 o
  11   0   1          0.19          0.27         1.55 o
 -11   1   1        270.93        265.68         7.56 o
 -10   1   1          4.17          3.47         1.39 o
  -9   1   1        141.80        144.78         7.32 o
  -8   1   1         23.18         22.95         2.98 o
  -7   1   1         24.66         26.01         2.40 o
  -6   1   1          3.34         11.67         3.87 o
  -5   1   1        661.52        645.93        32.90 o
  -4   1   1       1934.58       1894.03        27.96 o
  -3   1   1         43.93         25.69         4.07 o
  -2   1   1       1159.63       1296.86        20.98 o
  -1   1   1       1089.31       1055.52        23.13 o
   0   1   1         66.15         73.60         2.16 o
   1   1   1       8370.86       8836.44       166.05 o
   2   1   1      23816.75      25518.20       362.43 o
   3   1   1         51.84         69.91         3.84 o
   4   1   1         30.65         11.06         2.00 o
   5   1   1        922.87        892.39        65.83 o
   6   1   1          6.84         10.70         2.34 o
   7   1   1         87.64         75.19         4.19 o
   8   1   1         27.40         27.27         2.63 o
   9   1   1         10.52          7.67         1.71 o
  10   1   1          0.92         -1.68         1.68 o
  11   1   1          9.68         11.91         2.40 o
 -11   2   1         12.07         10.76         3.03 o
 -10   2   1         78.08         67.20         4.56 o
  -9   2   1         21.52         19.26         2.25 o
  -8   2   1        413.38        394.59        11.04 o
  -7   2   1        281.73        279.33         8.02 o
  -6   2   1       1152.30       1069.01        29.55 o
  -5   2   1        175.73        156.90         8.29 o
  -4   2   1          2.76          1.58         0.98 o
  -3   2   1        293.23        270.19        12.19 o
  -2   2   1       4178.03       4527.89       131.92 o
  -1   2   1       7157.67       7984.90       728.30 o
   0   2   1         19.06         24.07         2.37 o
   1   2   1       2239.18       2295.30        43.95 o
   2   2   1       1256.99       1175.52        18.00 o
   3   2   1        123.08        123.30         4.17 o
   4   2   1         91.16        103.68         6.00 o
   5   2   1        159.55        171.85         7.84 o
   6   2   1          0.35          3.14         1.43 o
   7   2   1        286.32        282.28         7.59 o
   8   2   1       1049.79       1026.71        17.09 o
   9   2   1         48.82         46.27         3.64 o
  10   2   1        362.13        396.30        12.72 o
  11   2   1        118.10        117.29         6.39 o
 -11   3   1          6.41          2.41         2.16 o
 -10   3   1          0.67          1.57         2.54 o
  -9   3   1         31.63         34.27         3.05 o
  -8   3   1         18.23         13.25         2.13 o
  -7   3   1       1604.68       1540.79        26.41 o
  -6   3   1        794.58        838.07        49.20 o
  -5   3   1        663.61        785.74        20.51 o
  -4   3   1        222.22        261.41         8.86 o
  -3   3   1       5571.41       5791.28        61.22 o
  -2   3   1       6994.54       7816.49       218.15 o
  -1   3   1       5068.55       4670.17        83.08 o
   0   3   1         49.48         67.24         4.91 o
   1   3   1        848.59        950.82        13.92 o
   2   3   1       3538.84       3679.69        32.16 o
   3   3   1         88.67        113.64         4.64 o
   4   3   1        528.64        645.17        18.59 o
   5   3   1        390.34        378.66        13.83 o
   6   3   1        239.93        235.32        22.99 o
   7   3   1          1.62          2.50         0.85 o
   8   3   1        171.17        165.55         6.42 o
   9   3   1        504.88        482.36        11.85 o
  10   3   1         52.53         50.61         4.36 o
 -11   4   1        187.62        238.22        13.56 o
 -10   4   1         46.87         57.32         3.45 o
  -9   4   1        117.91        110.66         6.16 o
  -8   4   1         27.54         30.95         3.20 o
  -7   4   1         79.27         61.18         3.77 o
  -6   4   1        438.72        461.22        17.12 o
  -5   4   1       1475.92       1620.16        31.86 o
  -4   4   1         43.44         52.25         4.18 o
  -3   4   1       2097.98       1936.21        48.55 o
  -2   4   1          7.52          2.79         1.19 o
  -1   4   1        168.56        226.46        14.20 o
   0   4   1       1358.47       1297.38        91.35 o
   1   4   1          8.98         23.25         2.05 o
   2   4   1         43.97         70.55         2.86 o
   3   4   1         58.78         59.44         4.03 o
   4   4   1          2.80          0.07         1.64 o
   5   4   1        167.62        117.76         7.89 o
   6   4   1        141.93        133.46        10.60 o
   7   4   1        419.53        429.21        10.40 o
   8   4   1        107.69         99.62         5.47 o
   9   4   1         39.48         33.51         3.22 o
  10   4   1         41.74         47.86         3.37 o
 -10   5   1          2.33          4.56         1.60 o
  -9   5   1        183.98        193.82         7.90 o
  -8   5   1        292.72        308.55        17.80 o
  -7   5   1         18.07         17.32         2.22 o
  -6   5   1        202.90        191.97        13.40 o
  -5   5   1       1270.59       1240.51        32.30 o
  -4   5   1        418.78        382.45        10.15 o
  -3   5   1       1580.59       1539.28        38.73 o
  -2   5   1       5435.62       5797.39       216.80 o
  -1   5   1        977.37       1146.56        24.24 o
   0   5   1        151.82        190.31        15.53 o
   1   5   1        326.37        416.67        12.99 o
   2   5   1          4.21          4.97         1.54 o
   3   5   1          3.39          8.72         1.95 o
   4   5   1       3326.17       3582.74       235.72 o
   5   5   1        405.76        353.39        19.53 o
   6   5   1        302.50        284.42        12.42 o
   7   5   1        144.88        119.96         5.85 o
   8   5   1        179.89        184.91         9.57 o
   9   5   1          3.16          1.74         1.32 o
  10   5   1        179.50        188.91         7.50 o
 -10   6   1          0.50          0.18         1.43 o
  -9   6   1         92.44         90.44         7.78 o
  -8   6   1         58.78         64.91         5.75 o
  -7   6   1        117.72        115.80         6.64 o
  -6   6   1       1226.46       1040.36        23.70 o
  -5   6   1       1003.56        961.51        30.77 o
  -4   6   1       1039.98       1004.98        33.35 o
  -3   6   1        801.43        838.03        31.23 o
  -2   6   1       2098.38       2726.26        52.29 o
  -1   6   1         14.75         13.56         2.22 o
   0   6   1       4808.42       5649.42       133.65 o
   1   6   1        703.51        646.40        41.90 o
   2   6   1       2085.80       2105.59        47.46 o
   3   6   1          6.74          6.63         1.92 o
   4   6   1         54.37         60.49         5.64 o
   5   6   1        937.35        908.39        34.54 o
   6   6   1         12.25         18.66         2.22 o
   7   6   1        171.53        168.89         8.00 o
   8   6   1        768.29        690.21        20.20 o
   9   6   1          0.05          0.93         3.79 o
  10   6   1         95.69        113.03        12.40 o
 -10   7   1          0.04          4.44         9.15 o
  -9   7   1        196.65        231.16        14.10 o
  -8   7   1         74.89         66.41         5.65 o
  -7   7   1        203.16        195.31         8.71 o
  -6   7   1        266.17        255.47         8.65 o
  -5   7   1         97.05         86.89        11.67 o
  -4   7   1         50.16         65.85         6.22 o
  -3   7   1          0.19          0.38         1.56 o
  -2   7   1         41.15         64.73         5.32 o
  -1   7   1       1335.61       1531.31        88.38 o
   0   7   1       1213.98       1388.61        35.56 o
   1   7   1       4905.53       5167.63       127.09 o
   2   7   1         43.44         44.41         4.49 o
   3   7   1        692.61        658.68        21.58 o
   4   7   1          7.19          3.16         1.68 o
   5   7   1          0.73          2.21         2.62 o
   6   7   1        117.44        128.78         6.98 o
   7   7   1        269.65        254.07        10.68 o
   8   7   1         39.32         42.61         5.19 o
   9   7   1        193.73        183.36        10.52 o
  10   7   1          6.07          1.57         8.83 o
 -10   8   1         26.64         19.72         9.76 o
  -9   8   1        284.48        270.60         9.97 o
  -8   8   1        597.27        570.72        16.73 o
  -7   8   1        120.97        126.65         8.89 o
  -6   8   1        344.53        320.60        11.72 o
  -5   8   1        280.40        297.96        19.36 o
  -4   8   1          7.79          6.42         3.09 o
  -3   8   1        994.47        867.88        43.33 o
  -2   8   1        168.70        200.07        11.19 o
  -1   8   1         84.67         71.24         7.51 o
   0   8   1        544.30        564.79        24.60 o
   1   8   1        910.68        960.48        66.53 o
   2   8   1        216.39        225.74        13.19 o
   3   8   1          7.41          9.49         2.56 o
   4   8   1        194.06        248.20        12.70 o
   5   8   1        790.22        743.07        29.11 o
   6   8   1        147.82        143.48         6.54 o
   7   8   1         60.04         58.84         4.78 o
   8   8   1         50.70         51.60         5.87 o
   9   8   1          5.20          6.49         3.18 o
  -9   9   1        140.64        156.99         8.30 o
  -8   9   1         15.68         15.07         3.36 o
  -7   9   1        556.90        549.52        14.61 o
  -6   9   1       1261.38       1290.54        29.19 o
  -5   9   1        259.87        265.35         8.05 o
  -4   9   1       1862.18       1861.04        32.08 o
  -3   9   1        896.61        854.80        42.78 o
  -2   9   1        269.42        309.40        32.29 o
  -1   9   1        238.23        299.60        16.12 o
   0   9   1        116.93        153.65        12.69 o
   1   9   1         92.23         80.57         6.69 o
   2   9   1         19.43         24.15         3.83 o
   3   9   1         66.84         84.17         7.34 o
   4   9   1        527.32        539.26        22.14 o
   5   9   1        207.92        227.89         9.35 o
   6   9   1        726.55        679.88        13.51 o
   7   9   1         71.15         64.82         5.70 o
   8   9   1        638.89        688.42        17.02 o
   9   9   1         68.79         65.65         5.55 o
  -9  10   1         33.21         43.77         3.36 o
  -8  10   1         12.38          9.17         1.79 o
  -7  10   1          0.96         -0.29         1.31 o
  -6  10   1         53.20         39.94         3.92 o
  -5  10   1        853.21        871.24        16.32 o
  -4  10   1        292.32        282.09         8.29 o
  -3  10   1       2567.72       2508.32        32.79 o
  -2  10   1        217.58        269.86        17.34 o
  -1  10   1        172.65        163.04        11.93 o
   0  10   1        850.79        798.99        37.24 o
   1  10   1          6.79          2.52         1.58 o
   2  10   1        557.38        557.99        19.47 o
   3  10   1        123.79        149.23         5.83 o
   4  10   1        504.26        549.85        21.36 o
   5  10   1       1538.33       1498.83        27.32 o
   6  10   1         18.45         18.81         2.40 o
   7  10   1        347.07        349.27        10.68 o
   8  10   1         65.36         54.53         3.79 o
   9  10   1          8.78         11.34         6.58 o
  -8  11   1        119.38        120.40         5.17 o
  -7  11   1        109.64        111.89         5.05 o
  -6  11   1        140.19        145.46         5.73 o
  -5  11   1        351.49        356.80        13.34 o
  -4  11   1        235.01        250.23         7.82 o
  -3  11   1        878.63        884.95        16.40 o
  -2  11   1        445.66        402.13        17.37 o
  -1  11   1       1303.52       1480.66        37.13 o
   0  11   1         12.31          9.59         2.48 o
   1  11   1       1143.83       1133.64        40.37 o
   2  11   1          0.02         -0.50         1.00 o
   3  11   1          4.92          6.01         1.49 o
   4  11   1        264.59        284.08        10.29 o
   5  11   1       1375.38       1327.76        21.18 o
   6  11   1        247.58        252.27         8.34 o
   7  11   1        316.35        350.42         9.07 o
   8  11   1        196.64        178.74         7.33 o
  -8  12   1        107.16        115.63         6.08 o
  -7  12   1          8.06          9.31         1.80 o
  -6  12   1         76.41         73.79         3.86 o
  -5  12   1         27.75         34.53         3.58 o
  -4  12   1          7.11          9.87         2.00 o
  -3  12   1         27.78         29.61         2.94 o
  -2  12   1        279.02        286.27        11.86 o
  -1  12   1        474.32        492.11        19.01 o
   0  12   1        241.70        242.65        13.57 o
   1  12   1          1.79          3.93         2.39 o
   2  12   1        398.54        376.92        13.06 o
   3  12   1         18.87         19.46         2.34 o
   4  12   1          1.13          1.47         1.77 o
   5  12   1         14.06          6.21         1.22 o
   6  12   1          1.32          2.51         1.13 o
   7  12   1          3.54          7.22         1.31 o
  -7  13   1          5.41          6.04         1.82 o
  -6  13   1         22.68         18.37         2.16 o
  -5  13   1          9.78          6.03         1.88 o
  -4  13   1        981.62        939.01        19.93 o
  -3  13   1         18.00         15.83         2.33 o
  -2  13   1        303.74        257.22        11.03 o
  -1  13   1        165.22        111.73         7.22 o
   0  13   1        192.38        197.06        12.11 o
   1  13   1          1.42          0.38         1.55 o
   2  13   1         29.25         26.30         2.71 o
   3  13   1         23.60         15.53         2.10 o
   4  13   1        417.01        429.73        14.48 o
   5  13   1         45.77         40.19         3.53 o
   6  13   1        518.12        511.43        13.57 o
   7  13   1          0.04          0.04         0.80 o
  -6  14   1          0.65         -0.10         0.87 o
  -5  14   1        167.04        154.82         6.23 o
  -4  14   1         10.39          8.27         1.40 o
  -3  14   1         57.79         60.37         3.81 o
  -2  14   1        518.66        522.74        43.94 o
  -1  14   1        262.50        234.36        24.55 o
   0  14   1        488.31        422.35        31.01 o
   1  14   1         86.48         86.90         7.65 o
   2  14   1         79.80         73.36         4.76 o
   3  14   1          0.99          0.62         0.98 o
   4  14   1          1.37          0.11         1.79 o
   5  14   1          1.14          1.52         1.12 o
   6  14   1         43.11         44.16         4.14 o
  -5  15   1         69.84         83.14         5.67 o
  -4  15   1         26.91         21.11         2.42 o
  -3  15   1         59.12         62.12         4.65 o
  -2  15   1         37.23         35.61         3.89 o
  -1  15   1         14.21         22.03         3.28 o
   0  15   1        176.26        190.86         8.83 o
   1  15   1        443.75        490.09        19.05 o
   2  15   1          0.33         -0.13         1.46 o
   3  15   1          0.90          1.73         1.37 o
   4  15   1          0.05          0.51         1.01 o
   5  15   1        117.51        128.27         5.43 o
  -4  16   1         57.84         69.05         4.89 o
  -3  16   1        194.62        209.95         7.42 o
  -2  16   1          7.30          3.04         0.99 o
  -1  16   1          6.68          6.77         1.52 o
   0  16   1         73.07         66.66         4.61 o
   1  16   1          6.74          6.19         1.40 o
   2  16   1        267.26        283.13         7.98 o
   3  16   1         12.28         10.20         1.75 o
   4  16   1          0.33         -0.96         0.96 o
  -2  17   1          1.20          1.74         0.81 o
  -1  17   1          6.33          5.36         1.04 o
   0  17   1        132.64        120.90         4.55 o
   1  17   1         52.64         62.46         3.76 o
   2  17   1         25.71         27.81         2.94 o
 -10   0   2        164.70        169.57        10.63 o
  -8   0   2        175.92        179.10        16.81 o
  -6   0   2          8.07         11.35         4.82 o
  -4   0   2       1134.62       1198.52        29.06 o
  -2   0   2       2393.15       3115.87        59.39 o
   0   0   2       4124.41       3503.11        48.11 o
   2   0   2      94435.80      81388.58      1274.67 o
   4   0   2          6.82         28.87         6.35 o
   6   0   2         97.34         79.74        11.97 o
   8   0   2        131.62        122.56         7.85 o
  10   0   2         68.57         69.86         9.01 o
 -11   1   2         57.08         56.24         4.05 o
 -10   1   2         23.35         31.33         3.41 o
  -9   1   2         70.34         68.31         4.93 o
  -8   1   2         23.32         18.19         2.37 o
  -7   1   2        216.38        151.31         7.18 o
  -6   1   2        351.74        377.80        45.67 o
  -5   1   2        746.38        735.72        18.05 o
  -4   1   2        445.80        366.00         9.79 o
  -3   1   2       2555.41       2581.49        24.92 o
  -2   1   2       6653.16       7048.86        85.02 o
  -1   1   2       5594.10       5744.32        59.34 o
   0   1   2       2175.51       2179.47       121.70 o
   1   1   2         13.77         33.95         2.07 o
   2   1   2        645.88        627.97        17.29 o
   3   1   2        326.37        319.65         7.76 o
   4   1   2       4842.67       4940.95       121.73 o
   5   1   2          5.20         12.42         2.00 o
   6   1   2         12.07         14.83         3.64 o
   7   1   2        125.81        123.91         5.46 o
   8   1   2         17.53         15.61         2.17 o
   9   1   2         48.87         46.33         3.65 o
  10   1   2          5.82          5.14         1.72 o
  11   1   2         22.52         26.32         3.00 o
 -11   2   2        582.14        548.21        15.84 o
 -10   2   2         19.63         21.75         2.79 o
  -9   2   2        297.19        301.60         9.39 o
  -8   2   2         71.06         69.84         5.00 o
  -7   2   2        145.42        154.05         6.47 o
  -6   2   2       1099.14       1167.98        34.64 o
  -5   2   2          8.66          2.81         1.53 o
  -4   2   2        853.69        915.39        21.03 o
  -3   2   2         49.35         44.48         2.71 o
  -2   2   2        885.95        994.53        65.92 o
  -1   2   2        398.59        442.15         6.94 o
   0   2   2       1805.08       2140.04        41.58 o
   1   2   2       1694.12       1891.53        58.44 o
   2   2   2       2786.84       2854.81       173.34 o
   3   2   2        272.65        258.13         7.08 o
   4   2   2        686.26        783.52        21.85 o
   5   2   2        424.30        441.79        17.80 o
   6   2   2          3.68          3.76         3.71 o
   7   2   2        791.09        782.20        14.42 o
   8   2   2         39.04         36.76         3.38 o
   9   2   2          6.84          8.98         1.81 o
  10   2   2         17.18         14.28         2.04 o
 -11   3   2         77.65         83.14         5.61 o
 -10   3   2         28.03         29.33         2.64 o
  -9   3   2        209.93        190.92         8.62 o
  -8   3   2         48.63         40.17         3.87 o
  -7   3   2        557.17        476.68        15.76 o
  -6   3   2          6.13          8.51         2.92 o
  -5   3   2        125.83        175.94         9.45 o
  -4   3   2       4069.86       4171.36        67.01 o
  -3   3   2       2060.67       2003.54        25.09 o
  -2   3   2       4917.50       4642.83        87.90 o
  -1   3   2       2060.32       2293.97        67.88 o
   0   3   2        425.12        393.84         9.45 o
   1   3   2        115.47         89.44         5.50 o
   2   3   2          0.63          1.66         0.97 o
   3   3   2       2167.33       2216.77        53.98 o
   4   3   2        133.31         95.28         5.56 o
   5   3   2        143.37        146.23        12.71 o
   6   3   2         16.72          9.35         3.26 o
   7   3   2         66.32         61.70         3.82 o
   8   3   2        609.59        607.72        13.12 o
   9   3   2        269.75        267.49         9.77 o
  10   3   2         58.73         44.91         3.83 o
 -11   4   2         80.24         77.85         7.83 o
 -10   4   2          0.10         -0.11         1.16 o
  -9   4   2        107.54        103.89         5.99 o
  -8   4   2        253.92        213.20         8.87 o
  -7   4   2          0.00         -0.51         1.02 o
  -6   4   2        878.56        855.88        27.54 o
  -5   4   2         36.79         27.27         3.87 o
  -4   4   2        237.41        228.11        10.30 o
  -3   4   2       1659.02       1839.81        87.97 o
  -2   4   2        109.30        135.20         6.61 o
  -1   4   2        455.69        388.95        23.41 o
   0   4   2       1352.47       1288.76        94.25 o
   1   4   2         81.63         72.54         2.50 o
   2   4   2       1247.35       1126.41        23.50 o
   3   4   2       1324.56       1464.90        29.02 o
   4   4   2       1725.42       1647.41        36.01 o
   5   4   2        457.64        484.83        32.63 o
   6   4   2        108.20        129.27        17.47 o
   7   4   2         83.29         88.16         5.12 o
   8   4   2         13.20         14.56         1.91 o
   9   4   2         16.03         15.56         2.01 o
  10   4   2        100.13        117.51         6.05 o
 -10   5   2         83.19         69.67         5.66 o
  -9   5   2        274.60        285.52        11.42 o
  -8   5   2          4.91          6.81         1.49 o
  -7   5   2         71.56         59.81         4.62 o
  -6   5   2        133.02        149.53        10.28 o
  -5   5   2       1267.07       1373.87        38.47 o
  -4   5   2        110.00        192.07        11.44 o
  -3   5   2        466.89        614.60        15.73 o
  -2   5   2       1914.96       2222.58        31.28 o
  -1   5   2        279.07        341.82        14.51 o
   0   5   2       3525.30       3819.85       113.69 o
   1   5   2       3420.31       3844.49        32.70 o
   2   5   2         71.02         81.43         5.60 o
   3   5   2        256.35        253.83         9.15 o
   4   5   2        486.75        477.51        15.70 o
   5   5   2         14.15          9.36         2.32 o
   6   5   2       1011.81       1038.39        28.71 o
   7   5   2        201.41        188.36         9.79 o
   8   5   2         60.43         53.46         3.54 o
   9   5   2        175.73        193.92         6.84 o
  10   5   2         16.65         13.12         2.90 o
 -10   6   2          0.68          0.52         1.17 o
  -9   6   2         17.01         18.19         2.38 o
  -8   6   2          0.45         -0.34         2.19 o
  -7   6   2         55.85         51.78         5.14 o
  -6   6   2         15.50         17.72         2.45 o
  -5   6   2         96.05         85.24         9.38 o
  -4   6   2        109.60        136.90        12.78 o
  -3   6   2         73.87         75.58         7.16 o
  -2   6   2        266.73        265.37         8.28 o
  -1   6   2       1275.89       1432.98        25.51 o
   0   6   2        994.28       1289.66        42.63 o
   1   6   2       1744.99       1943.60        84.63 o
   2   6   2       1770.83       1527.91        54.95 o
   3   6   2        146.50        212.03        10.17 o
   4   6   2         15.74         19.36         3.91 o
   5   6   2        120.33        137.00        10.96 o
   6   6   2         53.67         53.29         3.53 o
   7   6   2        432.23        465.20        13.43 o
   8   6   2         21.26         10.21         2.21 o
   9   6   2          0.23          1.01         1.87 o
  10   6   2         19.52         18.46         7.01 o
 -10   7   2        526.77        568.04        16.41 o
  -9   7   2         11.18         14.33         2.55 o
  -8   7   2         84.35         80.08         6.21 o
  -7   7   2        113.62         84.63         5.58 o
  -6   7   2          1.25         -0.28         1.18 o
  -5   7   2        271.00        290.42        25.68 o
  -4   7   2       1014.54        956.15        35.48 o
  -3   7   2         21.70          8.06         2.54 o
  -2   7   2        440.36        533.96        16.04 o
  -1   7   2         60.48         77.02         4.89 o
   0   7   2        645.34        894.32        27.34 o
   1   7   2       1061.32       1284.04        55.42 o
   2   7   2        275.16        321.38        12.72 o
   3   7   2        315.63        310.48        14.40 o
   4   7   2         98.56        129.60        10.42 o
   5   7   2          2.07          2.43         1.65 o
   6   7   2        655.35        650.40        14.35 o
   7   7   2        229.04        226.64        12.07 o
   8   7   2         25.76         31.41         3.90 o
   9   7   2         32.95         28.57        11.16 o
  10   7   2         32.25         50.04         6.35 o
 -10   8   2          3.08         -5.52         5.52 o
  -9   8   2        232.75        253.85         9.70 o
  -8   8   2        300.58        296.44        12.48 o
  -7   8   2          7.24          3.48         1.34 o
  -6   8   2          4.27          3.59         1.20 o
  -5   8   2        123.90        130.88         6.28 o
  -4   8   2        167.00        171.50        14.85 o
  -3   8   2        105.23        127.84        10.19 o
  -2   8   2        235.46        263.93        13.58 o
  -1   8   2         21.35         20.61         4.69 o
   0   8   2         11.61         38.39         6.17 o
   1   8   2        976.99        950.38        32.02 o
   2   8   2        119.09        143.64         8.91 o
   3   8   2        104.34        124.28         8.63 o
   4   8   2        331.44        330.52        18.17 o
   5   8   2          0.87          2.08         1.05 o
   6   8   2        198.37        186.22         7.53 o
   7   8   2        293.89        295.00        10.68 o
   8   8   2        432.76        439.84        18.73 o
   9   8   2        122.04        113.22        18.68 o
  -9   9   2        279.70        317.33        12.21 o
  -8   9   2         34.20         32.42         3.99 o
  -7   9   2        585.24        579.10        13.19 o
  -6   9   2        770.49        723.00        15.62 o
  -5   9   2         41.01         42.05         3.53 o
  -4   9   2        525.11        489.48        12.99 o
  -3   9   2        291.94        311.21        15.97 o
  -2   9   2        147.79        137.87        10.69 o
  -1   9   2        284.71        275.29        14.89 o
   0   9   2        716.89        761.59        25.89 o
   1   9   2        748.39        680.72        28.92 o
   2   9   2          0.86          2.00         1.94 o
   3   9   2         71.45         71.76         6.76 o
   4   9   2         89.97         94.61         7.20 o
   5   9   2        431.11        404.71        13.04 o
   6   9   2          0.07          2.93         2.14 o
   7   9   2         42.06         25.92         3.03 o
   8   9   2        432.40        457.88        16.27 o
   9   9   2         40.13         38.06         4.41 o
  -9  10   2         25.91         35.32         3.10 o
  -8  10   2        141.05        139.74         8.31 o
  -7  10   2          3.15          1.95         1.15 o
  -6  10   2        275.82        288.57        10.00 o
  -5  10   2        635.59        599.51        15.57 o
  -4  10   2        909.59        891.34        22.23 o
  -3  10   2       1159.49       1168.97        20.44 o
  -2  10   2        297.38        296.59        26.44 o
  -1  10   2       3174.70       3253.40       109.90 o
   0  10   2        160.57        163.29        18.34 o
   1  10   2         14.18         26.16         6.28 o
   2  10   2        281.16        298.02        14.22 o
   3  10   2         24.61         31.82         4.22 o
   4  10   2        689.60        691.07        16.62 o
   5  10   2         16.79         17.12         2.65 o
   6  10   2        273.38        255.83         9.04 o
   7  10   2         55.50         52.08         3.67 o
   8  10   2        193.72        184.79         7.97 o
   9  10   2          0.69         16.32        16.58 o
  -8  11   2         52.24         62.25         4.39 o
  -7  11   2          0.07          0.56         0.96 o
  -6  11   2         18.32         16.34         2.78 o
  -5  11   2        127.52        142.48         7.24 o
  -4  11   2        764.31        736.01        18.14 o
  -3  11   2        421.12        465.14        18.07 o
  -2  11   2         23.93         19.71         3.15 o
  -1  11   2        172.18        187.75        15.56 o
   0  11   2        922.36        979.88        28.18 o
   1  11   2          1.20          2.35         0.96 o
   2  11   2         55.35         46.65         3.55 o
   3  11   2          0.03          1.90         1.19 o
   4  11   2       1300.25       1242.53        26.20 o
   5  11   2        195.93        195.87         8.32 o
   6  11   2        670.86        655.94        12.43 o
   7  11   2         30.17         37.94         3.04 o
   8  11   2          7.53          5.69         1.59 o
  -8  12   2         50.83         68.64         7.17 o
  -7  12   2         81.36         90.04         4.11 o
  -6  12   2         53.79         56.62         4.26 o
  -5  12   2          2.34          4.20         1.29 o
  -4  12   2        176.39        191.04         7.44 o
  -3  12   2         15.19         17.20         2.43 o
  -2  12   2        358.59        354.55        13.29 o
  -1  12   2        811.42        702.16        23.47 o
   0  12   2          0.98          2.70         2.80 o
   1  12   2         16.22         11.58         3.03 o
   2  12   2        481.69        504.03        13.74 o
   3  12   2        127.84        130.20         5.90 o
   4  12   2        233.13        216.31         7.85 o
   5  12   2        296.52        271.34         7.59 o
   6  12   2        135.04        133.79         6.69 o
   7  12   2         16.27         13.60         2.04 o
  -7  13   2        337.27        358.98        11.60 o
  -6  13   2         21.63         18.65         2.24 o
  -5  13   2         43.14         39.56         3.44 o
  -4  13   2         67.85         61.84         4.01 o
  -3  13   2        646.10        686.56        15.77 o
  -2  13   2         53.03         32.50         3.95 o
  -1  13   2        186.65        172.80        15.38 o
   0  13   2         13.58         11.65         3.06 o
   1  13   2        400.29        383.32        16.76 o
   2  13   2        109.30         99.24         5.09 o
   3  13   2        448.64        444.23        11.99 o
   4  13   2         61.75         64.47         4.01 o
   5  13   2        438.25        405.41        11.19 o
   6  13   2          0.01         -0.53         1.00 o
   7  13   2         28.36         24.41         4.08 o
  -6  14   2        142.65        147.99         6.10 o
  -5  14   2         12.57         14.23         2.35 o
  -4  14   2         58.66         61.76         3.70 o
  -3  14   2         10.57          8.05         1.81 o
  -2  14   2         59.59         50.47         4.81 o
  -1  14   2          0.73          1.93         1.78 o
   0  14   2         16.64         20.72         3.05 o
   1  14   2        334.04        285.96        11.84 o
   2  14   2         42.02         49.74         3.35 o
   3  14   2          6.08          5.01         1.41 o
   4  14   2         61.93         61.05         4.02 o
   5  14   2          0.59          1.48         1.55 o
   6  14   2          5.88          2.93         3.26 o
  -5  15   2         54.24         65.29         5.00 o
  -4  15   2        141.00        147.51         6.63 o
  -3  15   2         52.23         46.74         4.06 o
  -2  15   2        210.58        218.02         9.20 o
  -1  15   2          0.90          2.66         1.62 o
   0  15   2         61.31         68.05         6.49 o
   1  15   2         42.84         44.39         4.04 o
   2  15   2          0.29          0.28         0.98 o
   3  15   2         13.00          8.89         1.87 o
   4  15   2        307.11        276.84         8.88 o
   5  15   2         13.18         15.99         5.69 o
  -4  16   2          4.01          3.84         1.33 o
  -3  16   2         96.06         84.22         4.64 o
  -2  16   2         52.96         64.05         4.23 o
  -1  16   2        359.59        377.32        16.77 o
   0  16   2        103.57        110.85         5.87 o
   1  16   2         10.20         12.10         1.60 o
   2  16   2         11.68         12.87         2.01 o
   3  16   2         75.61         91.09         4.68 o
   4  16   2         72.77         76.86         6.98 o
  -2  17   2         20.86         28.56         2.79 o
  -1  17   2          0.28          0.19         0.72 o
   0  17   2         26.60         22.50         2.25 o
   1  17   2          0.93          0.54         0.73 o
   2  17   2          2.11          1.01         0.77 o
 -11   0   3       1288.74       1332.76        39.28 o
  -9   0   3        349.92        326.68        15.88 o
  -7   0   3        284.55        233.93        18.59 o
  -5   0   3        149.96         83.10         8.63 o
  -3   0   3        384.75        339.17        12.51 o
  -1   0   3      10256.86      10011.15       254.87 o
   1   0   3      80203.66      72187.60      4882.49 o
   3   0   3       1947.53       2126.34        27.55 o
   5   0   3       3202.67       3186.50        65.75 o
   7   0   3          5.34          3.30         1.26 o
   9   0   3          5.99          5.55         2.21 o
 -11   1   3         17.91          6.98         2.88 o
 -10   1   3        614.25        674.26        15.32 o
  -9   1   3       1144.32       1102.99        19.00 o
  -8   1   3        410.46        396.04        12.29 o
  -7   1   3        207.81        216.23         9.68 o
  -6   1   3          5.65          2.49         3.07 o
  -5   1   3       1155.22       1178.48        19.15 o
  -4   1   3          5.37          5.11         1.22 o
  -3   1   3         84.78        113.23         6.55 o
  -2   1   3       7121.40       7747.09       159.94 o
  -1   1   3          1.07          5.41         1.00 o
   0   1   3        383.23        417.48        11.94 o
   1   1   3        347.31        335.00         6.30 o
   2   1   3       3670.66       3710.96        95.44 o
   3   1   3       4338.59       4358.56        44.02 o
   4   1   3       4003.99       4385.83        54.00 o
   5   1   3        235.82        226.37         9.54 o
   6   1   3         37.80         25.65         3.95 o
   7   1   3        265.24        280.42         8.39 o
   8   1   3         54.48         56.54         4.74 o
   9   1   3         55.42         42.38         3.84 o
  10   1   3         21.85         24.85         3.43 o
 -11   2   3         11.69         10.88         2.34 o
 -10   2   3         58.88         64.93         4.63 o
  -9   2   3        298.57        294.49        10.49 o
  -8   2   3          1.60          3.30         1.22 o
  -7   2   3         21.68         21.60         2.66 o
  -6   2   3        246.69        250.48        18.18 o
  -5   2   3        706.25        766.44        21.68 o
  -4   2   3        782.19        707.37        14.75 o
  -3   2   3        341.98        353.40        13.21 o
  -2   2   3        975.55       1199.72       202.37 o
  -1   2   3        819.71        880.71        33.31 o
   0   2   3       3771.69       4250.42        52.67 o
   1   2   3       6229.89       6210.67       139.57 o
   2   2   3        867.52        825.70        37.74 o
   3   2   3        193.61        230.95         7.53 o
   4   2   3        266.12        240.40        11.20 o
   5   2   3         17.80         22.18         3.36 o
   6   2   3          6.79          4.70         2.02 o
   7   2   3        109.83        123.79         6.02 o
   8   2   3         42.93         34.75         2.97 o
   9   2   3        249.77        254.71         9.39 o
  10   2   3        140.63        147.99         8.73 o
 -11   3   3          1.98          1.47         1.23 o
 -10   3   3        100.19        116.07         5.90 o
  -9   3   3         85.95         80.81         5.42 o
  -8   3   3          0.84         -0.09         1.21 o
  -7   3   3         19.14         20.92         3.57 o
  -6   3   3        402.77        433.89        19.78 o
  -5   3   3       4587.18       4538.29        83.21 o
  -4   3   3        956.60        988.35        22.83 o
  -3   3   3        107.52        125.96         5.27 o
  -2   3   3        157.15        145.16         5.94 o
  -1   3   3        208.00        247.48        16.24 o
   0   3   3         47.45         61.00         5.10 o
   1   3   3        381.42        385.04         9.60 o
   2   3   3          1.08          3.18         0.86 o
   3   3   3       1298.65       1246.21        34.34 o
   4   3   3        586.99        646.41        22.91 o
   5   3   3          9.03          4.59         3.08 o
   6   3   3        283.63        270.27        13.31 o
   7   3   3        157.17        161.54         6.89 o
   8   3   3         40.07         32.49         2.55 o
   9   3   3          3.13          4.94         2.15 o
  10   3   3         41.93         43.64         4.56 o
 -11   4   3         66.20         73.91         7.52 o
 -10   4   3        109.76        111.31         7.93 o
  -9   4   3        661.72        685.44        20.60 o
  -8   4   3        121.63        124.69         6.08 o
  -7   4   3        361.12        345.14         8.35 o
  -6   4   3         83.64         76.34         7.11 o
  -5   4   3        884.83        844.84        26.21 o
  -4   4   3       1795.07       1928.95        32.99 o
  -3   4   3       9492.61       9882.76       130.28 o
  -2   4   3        295.04        325.25        12.22 o
  -1   4   3       4776.28       4944.33       180.46 o
   0   4   3        423.51        501.20        20.66 o
   1   4   3        724.10        655.11        17.13 o
   2   4   3        827.33        843.96        19.38 o
   3   4   3          0.01          2.69         2.43 o
   4   4   3        171.74        183.39         9.39 o
   5   4   3          3.08          6.18         2.33 o
   6   4   3        224.62        229.50         7.27 o
   7   4   3          4.67          2.44         2.15 o
   8   4   3          0.20          1.96         1.14 o
   9   4   3        667.84        715.68        13.83 o
  10   4   3         91.53         79.67         5.62 o
 -10   5   3          9.99          3.80         5.26 o
  -9   5   3          5.22          5.29         1.71 o
  -8   5   3         43.97         39.94         3.93 o
  -7   5   3         14.25         18.53         2.30 o
  -6   5   3        367.07        391.17        15.12 o
  -5   5   3        236.83        200.67        20.81 o
  -4   5   3        118.73        139.49         8.69 o
  -3   5   3       3630.41       3993.56        58.25 o
  -2   5   3       1689.69       1673.42        32.64 o
  -1   5   3         22.25         28.00         4.02 o
   0   5   3       3184.62       2908.07       201.71 o
   1   5   3        544.58        598.66        38.38 o
   2   5   3          0.55          8.77         4.60 o
   3   5   3        224.56        225.04        15.99 o
   4   5   3          9.69          7.23         2.21 o
   5   5   3        164.00        132.01        14.69 o
   6   5   3        635.95        652.94        21.84 o
   7   5   3         72.68         80.44         6.68 o
   8   5   3        311.60        316.66         8.78 o
   9   5   3          2.30          1.54         1.06 o
  10   5   3         98.41         97.55         5.75 o
 -10   6   3          0.14         -0.32         1.68 o
  -9   6   3         14.66          8.50         2.68 o
  -8   6   3         14.33          9.55         1.71 o
  -7   6   3         71.14         70.60         5.01 o
  -6   6   3         26.48         31.19         3.19 o
  -5   6   3       1952.32       1870.10        44.68 o
  -4   6   3       2903.33       2663.18        51.67 o
  -3   6   3         71.63         98.35         8.19 o
  -2   6   3         97.90        115.20         7.85 o
  -1   6   3        174.07        225.00        14.13 o
   0   6   3        234.76        227.03         9.96 o
   1   6   3       1214.34       1544.19        43.77 o
   2   6   3       1552.73       1599.99        53.10 o
   3   6   3         13.09         28.57         5.35 o
   4   6   3        710.34        644.86        27.68 o
   5   6   3        110.94        105.81        12.86 o
   6   6   3         22.22         18.42         2.40 o
   7   6   3         16.08         15.32         2.52 o
   8   6   3         45.11         55.91         4.39 o
   9   6   3         10.22          7.67         3.95 o
 -10   7   3         62.53         81.91         9.32 o
  -9   7   3        119.47        112.97         6.82 o
  -8   7   3          0.20          0.15         1.51 o
  -7   7   3        882.35        807.37        18.13 o
  -6   7   3        220.88        199.96         7.88 o
  -5   7   3        533.04        572.06        29.11 o
  -4   7   3        491.66        512.94        26.56 o
  -3   7   3       1108.63       1192.77        61.72 o
  -2   7   3          0.69          3.08         1.48 o
  -1   7   3       1004.94       1068.44        29.23 o
   0   7   3          0.84          2.10         1.78 o
   1   7   3       1430.51       1793.48        98.82 o
   2   7   3        473.26        510.16        23.03 o
   3   7   3         31.44          9.16         3.20 o
   4   7   3         54.39         52.48         7.93 o
   5   7   3        549.33        583.54        12.34 o
   6   7   3         24.37         15.77         1.94 o
   7   7   3        274.03        266.54         8.06 o
   8   7   3         19.54         15.42         3.27 o
   9   7   3        171.34        185.39        13.82 o
 -10   8   3         64.04         58.81         5.89 o
  -9   8   3        218.78        229.97         9.25 o
  -8   8   3          6.85          8.90         1.66 o
  -7   8   3        357.63        304.06         9.52 o
  -6   8   3       1478.14       1403.38        22.11 o
  -5   8   3        814.48        774.79        15.28 o
  -4   8   3        388.72        339.32        18.00 o
  -3   8   3        250.64        327.95        25.63 o
  -2   8   3         34.47         52.67         5.41 o
  -1   8   3        361.17        353.73        13.41 o
   0   8   3        404.40        497.44        21.46 o
   1   8   3        695.04        747.93        37.87 o
   2   8   3        189.56        179.70        16.16 o
   3   8   3        134.77        116.43        11.84 o
   4   8   3         21.61         22.75         2.54 o
   5   8   3         19.40         13.50         2.65 o
   6   8   3        480.29        478.15        12.42 o
   7   8   3        248.94        241.11         9.07 o
   8   8   3          0.13          2.03         1.54 o
   9   8   3        134.53        157.53         8.43 o
  -9   9   3         12.48         12.71         2.51 o
  -8   9   3        183.83        194.34         7.71 o
  -7   9   3         88.57         77.11         4.63 o
  -6   9   3          2.61          1.05         1.16 o
  -5   9   3        843.63        798.64        20.26 o
  -4   9   3         17.93         17.37         2.59 o
  -3   9   3         15.76         11.41         4.38 o
  -2   9   3       2209.07       2383.38       608.92 o
  -1   9   3         31.16         24.69         5.46 o
   0   9   3        859.17       1080.22        38.92 o
   1   9   3        384.69        374.22        28.46 o
   2   9   3        376.41        406.59        18.81 o
   3   9   3         39.94         42.72         3.44 o
   4   9   3          3.80          5.38         1.73 o
   5   9   3          0.13          0.12         1.12 o
   6   9   3         29.81         32.00         3.48 o
   7   9   3         61.31         47.42         3.92 o
   8   9   3         27.71         30.10         3.47 o
   9   9   3          0.16          5.51        11.13 o
  -9  10   3         54.44         48.68         4.33 o
  -8  10   3        480.82        474.47        12.94 o
  -7  10   3         59.88         52.62         5.44 o
  -6  10   3          2.10          2.09         2.43 o
  -5  10   3          6.63          8.60         1.68 o
  -4  10   3        655.08        608.23        13.85 o
  -3  10   3        638.05        608.01        32.80 o
  -2  10   3          2.01          2.26         1.09 o
  -1  10   3       2207.68       2164.93        98.54 o
   0  10   3        378.68        373.54        82.49 o
   1  10   3         82.39         91.26        11.66 o
   2  10   3       1253.93       1326.12        32.76 o
   3  10   3          0.02          3.90         1.69 o
   4  10   3        542.82        540.04        13.02 o
   5  10   3         17.42         23.12         2.74 o
   6  10   3        187.25        186.86         7.30 o
   7  10   3        600.18        664.73        18.71 o
   8  10   3          0.34          1.61         1.39 o
  -8  11   3          4.55          1.47         0.88 o
  -7  11   3         33.58         43.36         3.18 o
  -6  11   3        178.35        186.29         6.96 o
  -5  11   3        350.20        362.21        11.73 o
  -4  11   3        139.14        125.98         6.13 o
  -3  11   3        559.98        491.82        12.32 o
  -2  11   3          2.47          2.93         1.59 o
  -1  11   3        696.86        708.34        23.50 o
   0  11   3         12.65         10.11         3.19 o
   1  11   3        809.92        800.60        28.41 o
   2  11   3        241.37        253.50         7.68 o
   3  11   3       1574.46       1480.47        25.30 o
   4  11   3         14.39         20.40         2.68 o
   5  11   3          2.03          2.60         1.41 o
   6  11   3          6.99          5.49         1.44 o
   7  11   3        172.18        179.22         7.79 o
   8  11   3         89.87         84.79         5.30 o
  -8  12   3         26.75         28.68         4.53 o
  -7  12   3         22.42         16.12         2.26 o
  -6  12   3         39.32         34.53         3.83 o
  -5  12   3          2.67          1.21         1.16 o
  -4  12   3          2.23          1.52         1.14 o
  -3  12   3        188.88        196.59         9.56 o
  -2  12   3       1482.07       1336.37        83.16 o
  -1  12   3         75.87         77.87         7.64 o
   0  12   3          2.48          3.72         2.15 o
   1  12   3        569.29        628.63        17.20 o
   2  12   3        210.46        199.70         8.82 o
   3  12   3         30.99         29.74         3.76 o
   4  12   3        460.94        464.28        11.44 o
   5  12   3         14.89         20.06         2.35 o
   6  12   3         30.87         26.91         2.72 o
   7  12   3         54.23         50.65         3.63 o
  -7  13   3         38.92         36.24         3.62 o
  -6  13   3        159.41        176.86         7.58 o
  -5  13   3         30.16         26.34         2.89 o
  -4  13   3         11.94         11.78         1.86 o
  -3  13   3         99.11        108.42         6.15 o
  -2  13   3        928.18        893.74        40.25 o
  -1  13   3          8.00          8.88         2.24 o
   0  13   3        320.45        266.21        18.81 o
   1  13   3        265.01        251.73         9.24 o
   2  13   3         66.90         68.94         4.19 o
   3  13   3        306.10        274.34        10.97 o
   4  13   3         11.09          8.77         1.74 o
   5  13   3          0.01          0.82         1.35 o
   6  13   3        155.98        183.02         8.67 o
   7  13   3         46.91         45.43         5.25 o
  -6  14   3        138.43        155.25         6.11 o
  -5  14   3         51.90         56.49         4.11 o
  -4  14   3         29.31         21.93         2.44 o
  -3  14   3        362.94        336.25        11.98 o
  -2  14   3         95.71        116.89         7.22 o
  -1  14   3        271.08        274.53        11.85 o
   0  14   3        129.61        150.37        10.44 o
   1  14   3         12.27          7.19         1.63 o
   2  14   3        206.87        206.34         9.60 o
   3  14   3         50.83         43.69         4.08 o
   4  14   3         14.37         13.64         1.93 o
   5  14   3         12.83         11.20         2.49 o
   6  14   3          0.28          0.91         1.04 o
  -5  15   3        613.57        738.78        24.29 o
  -4  15   3         16.64         13.76         1.99 o
  -3  15   3         91.62         98.58         5.77 o
  -2  15   3         41.90         37.73         3.79 o
  -1  15   3          0.89         -0.53         1.26 o
   0  15   3        144.81        135.35         7.36 o
   1  15   3         61.17         81.04         5.41 o
   2  15   3         14.50         14.23         2.15 o
   3  15   3        355.93        343.95         8.73 o
   4  15   3         16.14         15.94         2.06 o
   5  15   3          7.29          7.19         1.54 o
  -4  16   3         25.18         18.73         3.42 o
  -3  16   3         54.19         57.79         3.76 o
  -2  16   3         26.71         30.71         2.95 o
  -1  16   3        349.79        352.81        12.99 o
   0  16   3        141.74        129.99         6.10 o
   1  16   3          8.37          7.38         1.52 o
   2  16   3         38.74         37.46         3.04 o
   3  16   3         13.49         13.92         1.80 o
  -2  17   3         73.18         71.53         8.79 o
  -1  17   3         28.75         50.19         3.18 o
   0  17   3        135.00        119.69         6.27 o
   1  17   3          2.29          0.73         0.95 o
 -10   0   4         84.99         93.38         7.82 o
  -8   0   4       1186.66       1033.19        42.98 o
  -6   0   4        155.33        129.19        14.48 o
  -4   0   4       2859.57       3267.60       188.55 o
  -2   0   4        233.76        179.36         9.91 o
   0   0   4       4664.06       5106.69        56.11 o
   2   0   4       1528.31       1705.52        34.88 o
   4   0   4       5823.41       6108.02        89.61 o
   6   0   4         45.00         26.36         6.38 o
   8   0   4         31.93         27.78         4.71 o
  10   0   4         28.02         29.09         5.35 o
 -11   1   4        204.18        215.29        10.36 o
 -10   1   4        574.10        591.66        15.02 o
  -9   1   4         74.14         72.55         5.34 o
  -8   1   4         10.52         10.62         2.41 o
  -7   1   4         54.71         55.31         3.73 o
  -6   1   4         53.18         47.91         7.84 o
  -5   1   4        488.47        394.96        12.13 o
  -4   1   4        414.62        455.79        11.35 o
  -3   1   4         35.24         41.11         3.38 o
  -2   1   4         33.34         23.13         2.62 o
  -1   1   4        471.53        508.15        19.18 o
   0   1   4       2036.13       1511.78       101.35 o
   1   1   4        124.17        137.33         5.24 o
   2   1   4       2976.06       3042.38        91.06 o
   3   1   4       5868.35       6412.53        85.39 o
   4   1   4        325.96        322.29         9.47 o
   5   1   4        653.46        615.55        27.15 o
   6   1   4       1052.33       1003.39        27.09 o
   7   1   4         40.04         46.41         3.78 o
   8   1   4        610.86        670.53        14.81 o
   9   1   4        131.37        124.09         6.44 o
  10   1   4         23.76         15.89         2.63 o
 -11   2   4          5.31         18.61         2.91 o
 -10   2   4         89.04         93.61         7.57 o
  -9   2   4       1296.17       1204.40        38.28 o
  -8   2   4         16.84         15.34         2.54 o
  -7   2   4         22.48         18.97         2.19 o
  -6   2   4          6.95          6.94         2.29 o
  -5   2   4        616.31        660.62        20.90 o
  -4   2   4         97.41        106.81         6.50 o
  -3   2   4       2489.58       2469.84        37.49 o
  -2   2   4         31.18         38.19         2.80 o
  -1   2   4        493.04        417.50        21.73 o
   0   2   4       2282.39       1580.96       171.06 o
   1   2   4       1875.56       2038.33        53.09 o
   2   2   4         92.45        100.76         5.73 o
   3   2   4        572.01        544.92        26.28 o
   4   2   4        458.62        499.12        13.48 o
   5   2   4        382.24        361.04        14.41 o
   6   2   4        104.86        109.35         5.74 o
   7   2   4        953.75        911.72        22.88 o
   8   2   4         21.55         20.43         2.47 o
   9   2   4        827.47        900.47        19.04 o
  10   2   4         32.38         33.88         3.96 o
 -11   3   4         10.96         12.50         2.30 o
 -10   3   4        165.73        171.57        10.08 o
  -9   3   4          0.10          1.37         1.18 o
  -8   3   4        851.62        837.01        15.57 o
  -7   3   4          1.54          2.32         1.12 o
  -6   3   4        348.47        380.50        20.47 o
  -5   3   4       1234.64       1166.29        50.74 o
  -4   3   4        581.51        681.16        34.86 o
  -3   3   4          1.89          8.50         1.90 o
  -2   3   4      12804.56      15128.79       480.75 o
  -1   3   4       1212.80       1331.56        44.13 o
   0   3   4         47.91         40.86         5.88 o
   1   3   4        220.65        192.06         7.06 o
   2   3   4         42.84         48.41         2.91 o
   3   3   4         56.66         34.75         3.32 o
   4   3   4         33.11         37.95         3.41 o
   5   3   4        215.45        181.53        10.27 o
   6   3   4          2.19          4.02         1.27 o
   7   3   4         14.36         11.05         2.08 o
   8   3   4          4.10          2.20         1.02 o
   9   3   4         54.24         53.62         4.79 o
  10   3   4        228.64        222.83         9.68 o
 -10   4   4         67.09         73.98         6.36 o
  -9   4   4         41.63         40.24         3.35 o
  -8   4   4          0.25          1.93         1.17 o
  -7   4   4        248.92        227.61         7.23 o
  -6   4   4        440.04        410.13        19.94 o
  -5   4   4        299.10        261.26        12.55 o
  -4   4   4       1179.17       1168.70        29.25 o
  -3   4   4          5.90         17.96         2.87 o
  -2   4   4          3.85          3.16         2.48 o
  -1   4   4         76.79        115.08        11.06 o
   0   4   4          0.48          1.87         1.45 o
   1   4   4         12.58         13.36         1.89 o
   2   4   4       1279.12       1355.57        26.71 o
   3   4   4          1.23          2.10         1.43 o
   4   4   4        107.82        109.01         7.47 o
   5   4   4          2.69         -0.07         1.79 o
   6   4   4        804.64        776.00        19.19 o
   7   4   4          0.07          2.34         1.14 o
   8   4   4         14.51         18.60         2.14 o
   9   4   4          5.33          2.04         1.39 o
  10   4   4        109.27        109.60         6.07 o
 -10   5   4         71.29         67.01         5.85 o
  -9   5   4         35.45         33.36         3.89 o
  -8   5   4        512.29        485.05        11.04 o
  -7   5   4        780.79        761.76        17.11 o
  -6   5   4        344.60        333.50         9.86 o
  -5   5   4        520.87        461.82        22.58 o
  -4   5   4         45.68         48.85         5.14 o
  -3   5   4       2464.99       2437.52        54.88 o
  -2   5   4        115.31        117.03         7.69 o
  -1   5   4       1657.24       1873.84        44.29 o
   0   5   4       4637.37       5184.48        80.02 o
   1   5   4        212.78        234.10        16.76 o
   2   5   4        448.58        452.26        15.22 o
   3   5   4       2361.95       2382.68       132.51 o
   4   5   4         45.15         45.12         7.16 o
   5   5   4       1501.62       1229.89        78.38 o
   6   5   4          8.79         12.19         1.82 o
   7   5   4         21.19         20.18         2.44 o
   8   5   4        156.38        180.13         7.99 o
   9   5   4         22.53         18.32         2.15 o
 -10   6   4         25.71         19.49         3.28 o
  -9   6   4         84.24         72.06         5.54 o
  -8   6   4        120.08        114.01         5.70 o
  -7   6   4        304.34        299.46        11.46 o
  -6   6   4        721.39        674.88        15.21 o
  -5   6   4         27.15         20.30         5.70 o
  -4   6   4       1335.62       1438.94        70.75 o
  -3   6   4       2087.06       2063.18        50.94 o
  -2   6   4       1165.92       1314.49        43.63 o
  -1   6   4       3387.56       3354.30       375.85 o
   0   6   4       1311.19       1758.46        38.42 o
   1   6   4        937.51       1021.86        80.34 o
   2   6   4        520.62        481.36        68.71 o
   3   6   4       1311.81       1238.11        62.44 o
   4   6   4         68.06         69.07         9.03 o
   5   6   4          0.52          3.37         1.21 o
   6   6   4         21.38         25.31         2.66 o
   7   6   4        119.65        111.25         6.53 o
   8   6   4         28.88         41.28         5.22 o
   9   6   4        343.96        399.60        15.22 o
 -10   7   4          0.72          0.73         2.25 o
  -9   7   4         11.67         10.35         2.21 o
  -8   7   4        892.71        817.58        17.76 o
  -7   7   4        118.12        102.77         5.48 o
  -6   7   4          1.95          2.86         1.21 o
  -5   7   4         41.53         25.21         2.61 o
  -4   7   4        751.69        800.48        77.66 o
  -3   7   4          0.21         -0.33         1.88 o
  -2   7   4        575.49        550.38        20.62 o
  -1   7   4        285.91        271.04        16.32 o
   0   7   4        330.20        348.29        18.49 o
   1   7   4        330.07        288.66        22.83 o
   2   7   4       2297.90       2507.13       152.53 o
   3   7   4        185.11        150.72        18.56 o
   4   7   4        324.40        349.58        21.69 o
   5   7   4        166.48        169.45         6.40 o
   6   7   4         45.14         35.47         3.18 o
   7   7   4         15.23         11.59         1.76 o
   8   7   4        511.93        542.39        14.01 o
   9   7   4         14.88         19.89         2.64 o
  -9   8   4         35.70         31.75         3.45 o
  -8   8   4         53.86         37.35         3.54 o
  -7   8   4        313.71        278.74         9.06 o
  -6   8   4       1503.51       1399.32        26.37 o
  -5   8   4         28.11         27.14         3.81 o
  -4   8   4         92.14         90.18         7.97 o
  -3   8   4         48.34         51.06         6.74 o
  -2   8   4        452.41        404.52        15.32 o
  -1   8   4        116.55        135.70        10.05 o
   0   8   4        634.35        807.42        50.16 o
   1   8   4         93.26         77.10        10.25 o
   2   8   4        252.21        263.12        17.95 o
   3   8   4        623.87        526.73        49.26 o
   4   8   4         97.69        102.77         4.88 o
   5   8   4         23.36         16.49         2.06 o
   6   8   4        162.16        151.90         7.32 o
   7   8   4         42.77         46.71         3.44 o
   8   8   4         12.73         23.38         3.35 o
   9   8   4        230.86        252.09        19.46 o
  -9   9   4          1.14          1.61         1.24 o
  -8   9   4         91.76         89.47         7.15 o
  -7   9   4       1083.09       1121.03        42.66 o
  -6   9   4          3.64          1.38         1.01 o
  -5   9   4       4477.87       4069.61       131.26 o
  -4   9   4       2014.07       1652.51        38.90 o
  -3   9   4       1947.13       1785.03        31.76 o
  -2   9   4         36.39         51.84        10.95 o
  -1   9   4        312.62        357.77        21.45 o
   0   9   4        148.46        168.40        12.18 o
   1   9   4       1199.22       1388.30        88.97 o
   2   9   4        180.65        183.72        15.60 o
   3   9   4        736.98        704.23        16.25 o
   4   9   4         16.97         15.53         2.01 o
   5   9   4         87.04         82.87         5.04 o
   6   9   4        323.05        282.07        10.10 o
   7   9   4        264.59        252.33         9.41 o
   8   9   4          0.11          0.32         1.48 o
  -9  10   4        140.43        132.20         9.84 o
  -8  10   4         22.15         23.73         2.55 o
  -7  10   4         15.68         17.96         3.14 o
  -6  10   4        138.49        152.19         6.54 o
  -5  10   4        329.93        326.32        10.09 o
  -4  10   4        992.40        961.60        22.90 o
  -3  10   4       1236.28       1228.12        26.84 o
  -2  10   4        702.06        674.55        17.87 o
  -1  10   4       1794.22       1569.56        43.62 o
   0  10   4        124.66        125.29         6.56 o
   1  10   4        289.02        249.59         9.21 o
   2  10   4        233.16        202.92        11.26 o
   3  10   4          0.17         -1.44         1.44 o
   4  10   4        265.89        266.15         9.06 o
   5  10   4         47.41         33.64         3.53 o
   6  10   4        614.56        607.22        14.87 o
   7  10   4          0.68          0.93         1.17 o
   8  10   4        136.57        153.40         7.78 o
  -8  11   4        170.56        177.69         8.91 o
  -7  11   4         84.34         78.38         5.37 o
  -6  11   4          2.22          1.59         1.09 o
  -5  11   4         96.44         84.38         4.95 o
  -4  11   4          0.25          0.76         0.98 o
  -3  11   4        561.87        595.62        22.34 o
  -2  11   4        383.69        379.04        22.58 o
  -1  11   4         18.98         24.34         3.42 o
   0  11   4        482.22        465.82        15.15 o
   1  11   4         38.15         34.12         3.49 o
   2  11   4        478.10        450.71        18.06 o
   3  11   4          9.47          7.69         1.83 o
   4  11   4         21.41         19.92         2.81 o
   5  11   4         46.83         49.44         4.82 o
   6  11   4       1001.83       1034.22        19.88 o
   7  11   4         98.81         86.17         5.22 o
   8  11   4        355.43        374.89        15.31 o
  -8  12   4         58.07         55.84         6.14 o
  -7  12   4        246.20        242.73        10.74 o
  -6  12   4        254.58        248.19        12.15 o
  -5  12   4         48.24         46.80         3.96 o
  -4  12   4         66.41         67.18         4.34 o
  -3  12   4        787.96        820.18        20.24 o
  -2  12   4         65.77         66.91         5.76 o
  -1  12   4        120.39        121.32         9.67 o
   0  12   4        272.09        283.32        14.29 o
   1  12   4        834.06        837.35        29.75 o
   2  12   4          2.00          0.95         0.76 o
   3  12   4          2.26          2.37         1.61 o
   4  12   4        669.59        636.34        21.13 o
   5  12   4          0.13          0.95         1.35 o
   6  12   4         64.53         69.65         4.15 o
   7  12   4         22.96         28.13         2.58 o
  -7  13   4        193.18        184.41         8.00 o
  -6  13   4         15.17         22.88         4.51 o
  -5  13   4        350.89        339.98        11.43 o
  -4  13   4          0.00          0.36         1.29 o
  -3  13   4          9.69          8.77         1.94 o
  -2  13   4         25.72         24.67         3.58 o
  -1  13   4        168.96        151.86         8.51 o
   0  13   4        273.34        240.86        10.61 o
   1  13   4         60.54         59.62         5.41 o
   2  13   4         40.95         46.20         3.48 o
   3  13   4        279.98        264.95        10.63 o
   4  13   4         24.28         25.09         3.83 o
   5  13   4        536.96        547.19        16.40 o
   6  13   4         98.18        108.47         5.20 o
  -6  14   4        155.70        178.08         7.80 o
  -5  14   4         28.70         30.25         3.01 o
  -4  14   4        283.22        280.30        10.15 o
  -3  14   4        154.72        180.75        14.60 o
  -2  14   4          0.90          1.76         1.39 o
  -1  14   4        706.47        714.15        27.71 o
   0  14   4         75.22         68.15         5.32 o
   1  14   4         65.55         72.75         4.59 o
   2  14   4        163.27        160.95         8.57 o
   3  14   4        240.93        194.03         8.33 o
   4  14   4          0.64          1.34         1.09 o
   5  14   4         95.26        103.24         6.53 o
  -5  15   4          4.25          2.57         2.74 o
  -4  15   4        119.35        142.09         6.17 o
  -3  15   4          7.93          7.62         2.11 o
  -2  15   4        182.22        175.69         7.91 o
  -1  15   4          1.82         -0.99         1.18 o
   0  15   4        198.36        244.71        14.28 o
   1  15   4          0.10          0.28         1.01 o
   2  15   4         67.29         75.94         4.03 o
   3  15   4         58.51         55.66         3.25 o
   4  15   4          6.41          9.98         2.02 o
  -4  16   4         43.52         49.96         5.23 o
  -3  16   4         66.18         75.14         4.13 o
  -2  16   4         23.84         26.56         2.62 o
  -1  16   4         44.32         38.01         3.21 o
   0  16   4          1.87          2.08         1.25 o
   1  16   4        265.86        266.21        10.10 o
   2  16   4         42.95         40.37         4.12 o
   3  16   4         14.59         14.36         2.97 o
  -1  17   4          7.83         10.31         2.60 o
   0  17   4          0.93         -1.09         1.52 o
 -11   0   5         23.04         21.02         4.38 o
  -9   0   5       2044.25       1966.92       166.88 o
  -7   0   5        356.15        347.43        15.65 o
  -5   0   5         93.31         83.10        19.03 o
  -3   0   5        197.50        187.79        15.47 o
  -1   0   5       1972.16       1910.62        38.23 o
   1   0   5       2698.14       2601.42        43.33 o
   3   0   5      25464.01      24280.72       514.10 o
   5   0   5         88.81         78.46        14.31 o
   7   0   5       1004.12       1072.24        71.41 o
   9   0   5         45.47         34.92         4.60 o
 -11   1   5         28.86         37.11         3.86 o
 -10   1   5         83.91         72.00         5.31 o
  -9   1   5         54.45         46.93         4.93 o
  -8   1   5       1040.93       1046.22        21.62 o
  -7   1   5       2119.14       1972.76        29.82 o
  -6   1   5        333.85        265.81        20.90 o
  -5   1   5         39.45         46.72         4.88 o
  -4   1   5        319.23        295.74        12.83 o
  -3   1   5       1314.46       1462.42        40.85 o
  -2   1   5        190.83        186.20         6.41 o
  -1   1   5        211.59        325.37        39.60 o
   0   1   5       1442.52       1398.29       104.16 o
   1   1   5         98.35         81.68         4.63 o
   2   1   5          1.37          3.91         1.31 o
   3   1   5        829.14        883.51        21.02 o
   4   1   5        629.05        572.43        21.58 o
   5   1   5       1109.15       1087.52        31.79 o
   6   1   5       1059.62       1185.05        21.92 o
   7   1   5        262.26        279.90        10.32 o
   8   1   5         51.76         66.73         4.48 o
   9   1   5        172.33        151.02         6.85 o
  10   1   5          0.22         -1.62         1.62 o
 -11   2   5         22.80         24.04         3.03 o
 -10   2   5        408.98        406.49        12.67 o
  -9   2   5         80.75         90.95         5.75 o
  -8   2   5         11.77         11.49         1.95 o
  -7   2   5       1168.02       1156.27        19.22 o
  -6   2   5        277.71        213.19        13.88 o
  -5   2   5        493.77        479.41        19.28 o
  -4   2   5          8.77         20.49         3.57 o
  -3   2   5       2832.96       2946.78       424.39 o
  -2   2   5         30.18         27.80         2.46 o
  -1   2   5          1.79          4.11         0.95 o
   1   2   5          0.04          2.43         1.07 o
   2   2   5        735.62        664.48        15.88 o
   3   2   5        249.23        243.35         9.95 o
   4   2   5        268.98        309.70        11.06 o
   5   2   5        286.49        293.98        16.02 o
   6   2   5          4.14          9.86         1.98 o
   7   2   5         64.29         61.86         4.86 o
   8   2   5         28.96         12.62         2.05 o
   9   2   5         60.19         64.30         4.35 o
  10   2   5         61.60         88.05         5.82 o
 -11   3   5         94.52        117.95         9.05 o
 -10   3   5         18.99         25.65         2.98 o
  -9   3   5        189.73        200.68         9.39 o
  -8   3   5        356.68        363.27         9.54 o
  -7   3   5       1300.30       1202.52        27.34 o
  -6   3   5          4.07          2.30         1.73 o
  -5   3   5        260.14        247.06        12.14 o
  -4   3   5       1164.28       1339.84        30.74 o
  -3   3   5       4009.73       4065.06       134.05 o
  -2   3   5       1946.19       1932.13        74.57 o
  -1   3   5         66.64         92.74         5.69 o
   0   3   5        234.83        236.94         9.82 o
   1   3   5        613.40        598.77        12.99 o
   2   3   5       1201.68       1205.73        46.95 o
   3   3   5        750.44        749.30        33.29 o
   4   3   5          0.70          2.70         1.52 o
   5   3   5       1036.22        997.76        37.36 o
   6   3   5        162.88        168.10         6.20 o
   7   3   5          6.62          3.48         1.41 o
   8   3   5        123.58        144.36         6.32 o
   9   3   5         41.66         42.56         4.13 o
  10   3   5         18.79         14.73         2.22 o
 -10   4   5          1.40         -1.15         1.83 o
  -9   4   5          3.47          4.06         1.34 o
  -8   4   5         84.38         82.16         4.49 o
  -7   4   5        649.14        635.23        12.62 o
  -6   4   5        200.32        197.92         8.68 o
  -5   4   5        114.85        109.11         8.87 o
  -4   4   5         36.97         51.87         5.25 o
  -3   4   5         14.76         11.09         1.92 o
  -2   4   5         72.33         74.28         5.92 o
  -1   4   5       6769.88       6593.74       307.07 o
   0   4   5        586.20        565.14        18.53 o
   1   4   5        940.53       1051.05        30.18 o
   2   4   5         27.28         31.77         2.83 o
   3   4   5         12.21         30.02         3.28 o
   4   4   5          9.39         22.17         2.62 o
   5   4   5        387.10        356.77        17.26 o
   6   4   5        698.99        729.99        21.06 o
   7   4   5        153.49        180.57        11.52 o
   8   4   5        147.39        141.07         6.14 o
   9   4   5         35.17         46.07         4.88 o
 -10   5   5        336.49        307.67        12.50 o
  -9   5   5         21.35         14.24         2.05 o
  -8   5   5         16.24         16.05         2.10 o
  -7   5   5        345.60        326.40        10.84 o
  -6   5   5        111.12         97.99         4.99 o
  -5   5   5        351.84        374.23        16.14 o
  -4   5   5         49.87         91.26         7.29 o
  -3   5   5         60.50         33.26         4.63 o
  -2   5   5          3.69         10.17         2.15 o
  -1   5   5        195.79        153.23         6.59 o
   0   5   5        433.02        475.23        18.62 o
   1   5   5        737.50        825.69        21.57 o
   2   5   5        820.10        796.14        50.81 o
   3   5   5        684.64        800.19        24.16 o
   4   5   5         40.70         41.18         4.35 o
   5   5   5         30.82         30.84         3.25 o
   6   5   5         79.13         78.43         4.28 o
   7   5   5        259.21        272.20         8.78 o
   8   5   5        340.50        372.37         9.83 o
   9   5   5         14.19         21.48         2.49 o
 -10   6   5          1.14          0.16         1.53 o
  -9   6   5         42.82         35.06         3.65 o
  -8   6   5        349.59        318.09         9.64 o
  -7   6   5        150.24        142.47         6.53 o
  -6   6   5        227.33        182.02         7.88 o
  -5   6   5         81.35         91.82         7.15 o
  -4   6   5        224.57        237.11        18.11 o
  -3   6   5         91.70         78.99         9.39 o
  -2   6   5        591.01        560.43        18.94 o
  -1   6   5        120.66        102.93         8.19 o
   0   6   5         79.43         48.26         8.54 o
   1   6   5        504.96        490.99        22.67 o
   2   6   5          5.10          0.02         1.94 o
   3   6   5        104.72         90.12         8.35 o
   4   6   5        163.58        160.94        11.89 o
   5   6   5         19.94         16.26         2.96 o
   6   6   5        138.03        109.11         7.27 o
   7   6   5         17.43         18.77         2.98 o
   8   6   5         35.75         50.43         3.95 o
   9   6   5          4.00          4.73         2.95 o
 -10   7   5         20.67         20.57         2.61 o
  -9   7   5         11.38          8.40         1.68 o
  -8   7   5         25.70         27.58         2.72 o
  -7   7   5        568.58        500.71        12.46 o
  -6   7   5         35.02         24.56         2.67 o
  -5   7   5        678.31        591.96        19.09 o
  -4   7   5         12.02         24.68         5.24 o
  -3   7   5         28.05         20.02         3.48 o
  -2   7   5          1.06          2.08         1.61 o
  -1   7   5       2019.67       1900.60        39.55 o
   0   7   5          7.22          8.56         2.55 o
   1   7   5       1788.29       1219.29       259.86 o
   2   7   5        237.43        193.59        15.32 o
   3   7   5       1071.88        992.91        37.71 o
   4   7   5         21.09         25.46         2.39 o
   5   7   5        211.95        201.14         6.99 o
   6   7   5         37.51         38.32         3.08 o
   7   7   5         62.17         54.05         3.92 o
   8   7   5          8.72          6.80         1.40 o
   9   7   5          8.92         20.02         5.59 o
  -9   8   5         69.78         82.09         5.14 o
  -8   8   5         36.81         34.59         2.97 o
  -7   8   5         62.52         67.79         4.38 o
  -6   8   5        106.31        119.68         6.94 o
  -5   8   5        243.21        291.04         9.88 o
  -4   8   5        889.93        885.39        34.54 o
  -3   8   5        240.49        229.05        15.23 o
  -2   8   5         66.72         64.81        10.29 o
  -1   8   5        292.53        296.94        14.73 o
   0   8   5         66.27         96.33         8.63 o
   1   8   5         41.04         48.40         7.81 o
   2   8   5         14.50         11.48         3.49 o
   3   8   5          7.15         13.99         2.06 o
   4   8   5         17.13         22.83         2.33 o
   5   8   5          0.03          0.89         1.05 o
   6   8   5          1.99          1.02         1.17 o
   7   8   5        157.94        198.86         6.40 o
   8   8   5        120.05        117.60         5.23 o
  -9   9   5         21.62         22.50         2.36 o
  -8   9   5         31.93         41.77         3.42 o
  -7   9   5          0.38          2.35         1.28 o
  -6   9   5        146.04        137.63         8.60 o
  -5   9   5        514.24        448.76        20.74 o
  -4   9   5        357.53        357.93        11.70 o
  -3   9   5        253.30        233.16         8.11 o
  -2   9   5         26.58         21.38         3.16 o
  -1   9   5          7.36          7.54         2.67 o
   0   9   5       1786.19       1464.59        47.82 o
   1   9   5         10.93         11.52         4.64 o
   2   9   5        454.13        420.44        11.92 o
   3   9   5         22.58         19.02         2.78 o
   4   9   5         17.38         20.97         2.57 o
   5   9   5          0.22         -0.29         1.20 o
   6   9   5         10.61         10.29         1.96 o
   7   9   5          4.52          4.99         2.16 o
   8   9   5          4.74          4.29         1.50 o
  -9  10   5         23.08         25.39         4.21 o
  -8  10   5         11.63         10.38         2.75 o
  -7  10   5         14.42         21.31         2.54 o
  -6  10   5         22.57         22.09         2.51 o
  -5  10   5         48.37         49.63         4.44 o
  -4  10   5        259.69        278.35        18.69 o
  -3  10   5          1.91          1.90         1.19 o
  -2  10   5       1839.87       1548.53        30.14 o
  -1  10   5        785.73        747.34        19.65 o
   0  10   5       1578.82       1590.78        34.57 o
   1  10   5        601.65        596.85        17.95 o
   2  10   5        421.31        423.89        10.96 o
   3  10   5          8.20          9.30         2.18 o
   4  10   5        327.56        328.08        12.90 o
   5  10   5          4.42          5.15         1.87 o
   6  10   5         57.81         52.92         4.70 o
   7  10   5         75.61         66.76         4.73 o
   8  10   5         85.80         74.73         4.93 o
  -8  11   5          2.34          1.49         1.10 o
  -7  11   5        338.08        284.85        12.72 o
  -6  11   5          0.05          0.25         1.34 o
  -5  11   5         42.80         46.09         4.07 o
  -4  11   5         71.10         64.33         4.39 o
  -3  11   5         73.40         69.54         5.92 o
  -2  11   5          3.22          2.47         1.58 o
  -1  11   5         20.73         27.67         3.69 o
   0  11   5         35.01         28.91         3.82 o
   1  11   5         30.67         27.19         2.99 o
   2  11   5         48.54         49.88         4.22 o
   3  11   5        217.35        245.34        10.91 o
   4  11   5        281.08        271.96        11.39 o
   5  11   5       1148.20       1119.12        26.09 o
   6  11   5        160.74        159.84         8.64 o
   7  11   5         71.48         71.82         4.45 o
  -7  12   5          2.80          0.22         1.58 o
  -6  12   5        233.54        225.15         9.16 o
  -5  12   5          0.70          3.09         1.63 o
  -4  12   5        100.40        103.01         5.92 o
  -3  12   5        203.87        196.24        12.48 o
  -2  12   5         20.85         19.71         3.49 o
  -1  12   5        179.41        174.97         9.24 o
   0  12   5        599.43        507.39        20.09 o
   1  12   5          1.65          1.81         1.13 o
   2  12   5         97.37         92.80         5.63 o
   3  12   5         67.81         64.85         5.40 o
   4  12   5        471.86        479.01        21.94 o
   5  12   5        152.31        136.59         7.25 o
   6  12   5         75.10         85.32         4.32 o
   7  12   5        281.58        296.45         9.61 o
  -7  13   5          0.04         -0.38         0.95 o
  -6  13   5         54.02         54.21         3.93 o
  -5  13   5         22.54         26.20         3.06 o
  -4  13   5         61.04         67.32         5.32 o
  -3  13   5         18.47         15.84         2.88 o
  -2  13   5         44.28         48.78         4.71 o
  -1  13   5        189.05        196.02        12.39 o
   0  13   5        226.28        210.20         9.60 o
   1  13   5         17.30         13.05         2.07 o
   2  13   5        224.04        214.41         8.17 o
   3  13   5        163.91        143.05         7.55 o
   4  13   5          1.17          0.84         1.44 o
   5  13   5        190.69        192.41         6.51 o
   6  13   5          1.68          1.86         1.06 o
  -6  14   5         76.74         87.38         7.49 o
  -5  14   5        113.44        122.44         7.25 o
  -4  14   5        503.44        587.67        24.39 o
  -3  14   5         14.03          9.14         2.10 o
  -2  14   5          0.74          0.61         1.37 o
  -1  14   5        578.24        619.92        23.11 o
   0  14   5         59.95         65.93         6.50 o
   1  14   5         57.07         53.15         3.82 o
   2  14   5          3.79          5.61         1.51 o
   3  14   5         12.58         16.93         2.46 o
   4  14   5         39.63         45.87         3.68 o
   5  14   5         67.28         70.15         5.00 o
  -5  15   5         53.83         63.69         6.17 o
  -4  15   5        125.62        118.22         5.37 o
  -3  15   5        459.34        550.10        19.32 o
  -2  15   5          2.95          2.37         1.09 o
  -1  15   5          5.90          4.72         1.27 o
   0  15   5          4.11          3.11         1.45 o
   1  15   5         84.72         80.75         6.09 o
   2  15   5         94.93        104.86         8.74 o
   3  15   5        162.56        152.85        11.67 o
   4  15   5          9.11         14.96         3.33 o
  -3  16   5        107.61        116.20         4.82 o
  -2  16   5         31.46         25.48         2.37 o
  -1  16   5         99.12        113.70         6.61 o
   0  16   5          0.22         -0.05         0.88 o
   1  16   5        213.99        213.43        17.25 o
 -10   0   6         31.52         30.94         3.42 o
  -8   0   6        289.67        278.71        19.47 o
  -6   0   6       2097.62       2246.45        85.67 o
  -4   0   6         10.39          0.80         1.84 o
  -2   0   6        690.48        670.93        23.65 o
   0   0   6         36.19         11.52         2.43 o
   2   0   6       4250.47       4029.02       240.77 o
   4   0   6        988.31        826.58        49.97 o
   6   0   6       1914.53       1984.28        42.81 o
   8   0   6         10.24          6.43         2.36 o
  10   0   6         20.35         11.33         3.03 o
 -11   1   6          5.18          5.35         2.43 o
 -10   1   6          2.37          1.05         1.43 o
  -9   1   6        253.27        289.71        13.88 o
  -8   1   6       1297.35       1359.92        32.71 o
  -7   1   6        162.46        163.29         9.30 o
  -6   1   6        872.42        762.00        44.19 o
  -5   1   6          1.24          0.61         1.29 o
  -4   1   6         89.24        112.59         6.96 o
  -3   1   6        145.07        132.97        24.46 o
  -2   1   6        176.86        198.53         8.86 o
  -1   1   6       1564.42       2147.88        88.37 o
   0   1   6          1.79          3.51         1.67 o
   1   1   6        388.86        469.09        21.54 o
   2   1   6        239.87        361.38        10.78 o
   3   1   6       1464.25       1329.71        31.88 o
   4   1   6       2178.82       2131.65       122.48 o
   5   1   6       2805.67       2252.23        65.91 o
   6   1   6        401.28        388.28        12.08 o
   7   1   6          6.71         11.47         2.07 o
   8   1   6        153.35        205.45         7.63 o
   9   1   6         67.43         75.60         4.49 o
  10   1   6         21.24         36.31         3.45 o
 -10   2   6        216.64        227.69         9.21 o
  -9   2   6        151.96        154.14         8.25 o
  -8   2   6        150.63        150.10        10.24 o
  -7   2   6        590.70        537.09        12.76 o
  -6   2   6         18.77         19.70         2.13 o
  -5   2   6         97.44         84.85         7.12 o
  -4   2   6          1.21          2.77         1.78 o
  -3   2   6        668.56        856.95        36.03 o
  -2   2   6        204.48        244.13         7.47 o
  -1   2   6         82.90        150.76         9.01 o
   0   2   6         69.58         64.83         5.08 o
   1   2   6        116.13         54.88         4.08 o
   2   2   6         47.76         71.19         4.81 o
   3   2   6        270.34        295.85        11.80 o
   4   2   6        865.16        895.28        27.96 o
   5   2   6         67.94         54.17         4.10 o
   6   2   6        107.53        110.15         6.31 o
   7   2   6         41.37         34.08         3.62 o
   8   2   6         14.38         10.74         1.78 o
   9   2   6         13.61         12.61         1.85 o
 -10   3   6          1.07          1.41         1.28 o
  -9   3   6         87.03         75.26         5.06 o
  -8   3   6        282.17        277.03        11.56 o
  -7   3   6         10.04          8.76         1.93 o
  -6   3   6        170.86        147.66         6.73 o
  -5   3   6        150.53        134.04         9.22 o
  -4   3   6        751.20        791.38        30.41 o
  -3   3   6         41.17         86.55         5.82 o
  -2   3   6        216.37        219.38         7.35 o
  -1   3   6         62.49         95.88         5.30 o
   0   3   6       3730.19       4195.61       391.40 o
   1   3   6       2695.96       2284.54       198.19 o
   2   3   6        162.95        187.53        12.29 o
   3   3   6        167.43        140.83         8.63 o
   4   3   6        241.33        236.35        14.12 o
   5   3   6        122.00        117.66         5.39 o
   6   3   6          5.61          6.94         1.76 o
   7   3   6         60.40         81.13         6.41 o
   8   3   6         41.73         28.04         3.05 o
   9   3   6         41.88         26.08         3.08 o
 -10   4   6         24.63         19.38         2.18 o
  -9   4   6        116.42        128.55         6.46 o
  -8   4   6        418.15        416.52        14.20 o
  -7   4   6          3.20          3.04         1.37 o
  -6   4   6         94.18         87.73         6.31 o
  -5   4   6         53.66         59.91         6.40 o
  -4   4   6       1727.54       1661.53        49.03 o
  -3   4   6        376.01        373.31        19.29 o
  -2   4   6       6006.25       6208.75        83.88 o
  -1   4   6         19.10         25.03         2.76 o
   0   4   6         76.07        129.19         8.19 o
   1   4   6         16.96         15.45         3.01 o
   2   4   6         49.54         33.55         4.09 o
   3   4   6         19.23         22.39         3.58 o
   4   4   6         47.20         35.71         4.90 o
   5   4   6        199.30        184.50         7.16 o
   6   4   6        162.84        157.89         6.82 o
   7   4   6          0.07          3.17         1.42 o
   8   4   6         22.58         24.74         2.46 o
   9   4   6         19.49         20.76         2.58 o
 -10   5   6         22.83         25.84         2.79 o
  -9   5   6         61.20         76.05         4.85 o
  -8   5   6        108.70        104.85         5.52 o
  -7   5   6         48.51         56.48         4.47 o
  -6   5   6         55.13         45.20         4.57 o
  -5   5   6        102.84         98.64         8.45 o
  -4   5   6         39.11         43.30         6.37 o
  -3   5   6        533.12        488.14        42.19 o
  -2   5   6       1109.54       1138.93       223.12 o
  -1   5   6       1548.63       1580.58       127.72 o
   0   5   6        156.70        160.61        19.73 o
   1   5   6         55.77         58.01         5.83 o
   2   5   6        754.31        643.62        26.74 o
   3   5   6        229.99        236.01        12.19 o
   4   5   6          6.73          9.75         4.72 o
   5   5   6          1.47          2.52         1.35 o
   6   5   6          0.15          0.75         1.03 o
   7   5   6        360.51        424.38        14.75 o
   8   5   6         69.20         98.98         4.73 o
   9   5   6          5.98          1.61         2.30 o
 -10   6   6          0.13         -1.19         1.19 o
  -9   6   6         75.53         78.92         4.72 o
  -8   6   6          0.40         -1.43         1.43 o
  -7   6   6         11.11          6.09         1.73 o
  -6   6   6        486.53        445.28        17.53 o
  -5   6   6         96.74        101.21         6.70 o
  -4   6   6          7.18          5.65         2.04 o
  -3   6   6         24.39         24.78         4.44 o
  -2   6   6        668.05        728.70        35.38 o
  -1   6   6        641.55        766.76        22.93 o
   0   6   6        118.61        116.66        11.20 o
   1   6   6       1328.97       1386.57        87.52 o
   2   6   6         87.68         78.32         9.61 o
   3   6   6         85.45         86.88        10.42 o
   4   6   6        320.92        328.20         9.64 o
   5   6   6         66.94         54.55         3.94 o
   6   6   6         25.32         24.34         3.62 o
   7   6   6         16.56         14.64         2.60 o
   8   6   6          2.15          2.10         1.14 o
   9   6   6        188.28        185.80         7.82 o
 -10   7   6         23.87         26.59         4.11 o
  -9   7   6         73.88         69.96         3.77 o
  -8   7   6         73.93         85.60         6.27 o
  -7   7   6         17.45         14.46         2.50 o
  -6   7   6       1231.44       1043.46        25.69 o
  -5   7   6        466.65        473.94        18.41 o
  -4   7   6        716.50        747.45        21.22 o
  -3   7   6         52.38         46.89         5.58 o
  -2   7   6       1430.09       1343.03        43.98 o
  -1   7   6          0.49          2.70         2.16 o
   0   7   6        316.00        306.50        19.65 o
   1   7   6        181.41        173.01        22.05 o
   2   7   6        701.06        716.77       199.56 o
   3   7   6        529.37        507.64        15.44 o
   4   7   6        999.60       1006.58        18.07 o
   5   7   6          2.40          2.22         1.28 o
   6   7   6          0.26          2.85         2.66 o
   7   7   6         17.03         24.00         2.77 o
   8   7   6         15.03         17.86         2.16 o
  -9   8   6          0.18          0.07         1.13 o
  -8   8   6          3.16          4.00         1.32 o
  -7   8   6         61.11         70.64         5.00 o
  -6   8   6        429.02        345.74        13.39 o
  -5   8   6       1406.63       1297.97        45.17 o
  -4   8   6        358.31        311.52        15.19 o
  -3   8   6          0.20         -1.76         2.01 o
  -2   8   6        116.02        105.75         9.62 o
  -1   8   6        163.43        165.74        11.97 o
   0   8   6        302.43        286.14        19.78 o
   1   8   6        343.09        355.84        34.63 o
   2   8   6        145.49        182.39        14.84 o
   3   8   6        147.03        145.61         7.32 o
   4   8   6        517.18        497.12        12.40 o
   5   8   6          9.46         10.93         2.12 o
   6   8   6         14.52         16.41         2.48 o
   7   8   6          7.24          2.59         1.17 o
   8   8   6        127.44        143.37         5.37 o
  -9   9   6         77.58         99.20         6.00 o
  -8   9   6          3.42          3.08         1.28 o
  -7   9   6          0.08         -0.82         1.19 o
  -6   9   6         23.36         16.87         2.51 o
  -5   9   6        139.45        160.88        13.02 o
  -4   9   6        168.36        152.19         9.38 o
  -3   9   6       1886.90       1648.67        31.24 o
  -2   9   6        704.23        621.47        15.15 o
  -1   9   6        686.20        627.41        16.32 o
   0   9   6        364.58        393.58        13.73 o
   1   9   6         89.51         91.71         7.71 o
   2   9   6          8.64          3.04         1.12 o
   3   9   6        568.78        563.70        16.77 o
   4   9   6          0.81          0.01         1.22 o
   5   9   6         35.90         29.75         2.83 o
   6   9   6          2.76          6.55         1.60 o
   7   9   6         96.66        117.64         6.29 o
   8   9   6         22.83         14.38         2.30 o
  -8  10   6         81.45         80.02         6.12 o
  -7  10   6        573.52        553.39        15.54 o
  -6  10   6          2.08          0.10         1.33 o
  -5  10   6        124.58        119.47         7.77 o
  -4  10   6        158.72        149.04         7.50 o
  -3  10   6         43.77         44.23         4.74 o
  -2  10   6        550.95        534.22        26.84 o
  -1  10   6        548.94        574.79        18.45 o
   0  10   6        405.60        376.04        13.67 o
   1  10   6        794.49        745.30        19.54 o
   2  10   6         14.43         15.62         2.20 o
   3  10   6        107.69        104.55         5.37 o
   4  10   6         11.82         11.56         1.81 o
   5  10   6          3.15          3.99         1.38 o
   6  10   6          0.83         -0.50         2.21 o
   7  10   6          0.80          1.66         1.09 o
  -8  11   6         24.43         27.43         3.12 o
  -7  11   6          1.08          4.08         1.75 o
  -6  11   6         56.10         56.72         4.19 o
  -5  11   6         25.48         27.07         3.08 o
  -4  11   6        186.24        192.16         7.54 o
  -3  11   6          0.78         -0.47         1.48 o
  -2  11   6         87.13        109.50         7.38 o
  -1  11   6          7.10          5.90         2.32 o
   0  11   6         53.68         52.95         6.53 o
   1  11   6          0.75          0.92         1.09 o
   2  11   6        892.98        876.03        21.28 o
   3  11   6          0.14         -1.53         1.53 o
   4  11   6         95.79         86.18         6.20 o
   5  11   6          3.42          1.32         1.43 o
   6  11   6         94.33        101.20         5.78 o
   7  11   6         72.23         96.67         4.73 o
  -7  12   6        117.10        133.54         7.34 o
  -6  12   6         24.14         26.51         3.07 o
  -5  12   6          3.16          4.71         1.83 o
  -4  12   6        208.19        208.58         9.73 o
  -3  12   6         47.32         53.89         5.13 o
  -2  12   6        278.63        276.67        15.07 o
  -1  12   6          1.79          2.54         1.17 o
   0  12   6         21.17         17.01         2.79 o
   1  12   6          2.58          1.80         1.70 o
   2  12   6          0.46          0.12         1.06 o
   3  12   6        275.08        253.50        10.52 o
   4  12   6          2.81          2.41         1.32 o
   5  12   6         17.88         27.87         3.16 o
   6  12   6        222.16        239.00         6.82 o
  -6  13   6        161.22        189.36         7.00 o
  -5  13   6        431.86        469.16        13.03 o
  -4  13   6          2.17          3.18         1.53 o
  -3  13   6        241.33        210.64         9.51 o
  -2  13   6        103.95        106.56         6.83 o
  -1  13   6         23.15         27.61         4.48 o
   0  13   6          0.47         -1.29         1.29 o
   1  13   6         79.63         65.63         4.49 o
   2  13   6         47.58         40.16         3.93 o
   3  13   6          1.61          1.24         1.36 o
   4  13   6          0.74          2.74         1.21 o
   5  13   6          6.47          7.93         1.29 o
  -5  14   6         23.56         27.09         3.27 o
  -4  14   6         45.41         48.46         3.86 o
  -3  14   6         21.60         23.33         2.91 o
  -2  14   6        239.39        246.62         9.68 o
  -1  14   6         74.17         80.05         7.00 o
   0  14   6          2.85          4.32         1.77 o
   1  14   6        662.94        592.06        28.20 o
   2  14   6         80.46         75.10         4.89 o
   3  14   6         24.32         33.71         3.08 o
   4  14   6        130.69        136.46         5.81 o
   5  14   6         42.29         43.21         5.03 o
  -4  15   6        506.66        620.98        18.88 o
  -3  15   6         69.91         65.59         4.11 o
  -2  15   6         31.71         42.97         3.49 o
  -1  15   6         30.54         30.58         3.92 o
   0  15   6        125.71        117.54         7.29 o
   1  15   6          0.44         -0.49         1.15 o
   2  15   6         18.74         22.01         2.18 o
   3  15   6          1.19          1.75         1.15 o
  -2  16   6        107.79        108.19         5.79 o
  -1  16   6          9.98          5.89         1.48 o
   0  16   6         63.66         74.63         8.82 o
   1  16   6         25.72         21.12         3.52 o
  -9   0   7         83.02         72.40         6.86 o
  -7   0   7       1839.08       1901.82        58.00 o
  -5   0   7        450.87        496.66        37.30 o
  -3   0   7        134.23        150.63        16.68 o
  -1   0   7         65.64        120.37        10.25 o
   1   0   7        834.19        725.98        34.65 o
   3   0   7        109.08        138.46        12.01 o
   5   0   7       2110.55       2328.03        46.29 o
   7   0   7        372.78        335.40        20.24 o
   9   0   7         81.90        123.83         7.60 o
 -10   1   7         20.87         22.45         2.27 o
  -9   1   7        552.28        560.95        12.39 o
  -8   1   7        140.47        146.91         8.30 o
  -7   1   7         75.88         71.01         7.09 o
  -6   1   7        587.39        640.68        21.03 o
  -5   1   7       3052.98       2779.82        75.21 o
  -4   1   7        369.96        321.43        20.73 o
  -3   1   7        770.58        728.25       108.95 o
  -2   1   7         53.35         62.26         6.03 o
  -1   1   7        666.24        715.24        20.99 o
   0   1   7        109.85        197.55        13.47 o
   1   1   7       1371.86       1478.55        29.18 o
   2   1   7        936.88       1039.63        61.05 o
   3   1   7         82.69        136.02        10.25 o
   4   1   7        957.80        766.92        35.52 o
   5   1   7          6.50          3.42         1.15 o
   6   1   7        207.66        243.47         9.51 o
   7   1   7       1358.55       1345.35        23.76 o
   8   1   7        510.40        513.59        11.78 o
   9   1   7          0.09          0.13         1.05 o
 -10   2   7        489.26        545.32        12.16 o
  -9   2   7         43.19         49.29         4.05 o
  -8   2   7        822.97        844.45        33.42 o
  -7   2   7        224.02        225.51        10.22 o
  -6   2   7         72.56         75.91         6.96 o
  -5   2   7        756.98        740.45        25.17 o
  -4   2   7       1694.63       1470.92        90.18 o
  -3   2   7        549.54        575.67        18.62 o
  -2   2   7        320.70        357.61        13.09 o
  -1   2   7        184.87        239.34        10.53 o
   0   2   7        778.92        817.62        26.83 o
   1   2   7        295.55        354.48        20.16 o
   2   2   7         10.59         13.55         2.44 o
   3   2   7         44.97         57.09         6.78 o
   4   2   7         32.15         19.12         4.78 o
   5   2   7        132.27        130.21         6.02 o
   6   2   7       1364.34       1424.31        26.49 o
   7   2   7          5.67          2.44         1.75 o
   8   2   7        209.59        158.99         6.26 o
   9   2   7          0.29          0.23         2.26 o
 -10   3   7         34.13         32.90         2.83 o
  -9   3   7        360.22        367.52        11.10 o
  -8   3   7         39.74         45.32         4.65 o
  -7   3   7        137.84        129.70         7.79 o
  -6   3   7        400.93        358.08        34.69 o
  -5   3   7        254.30        228.56        12.46 o
  -4   3   7        522.63        486.40        17.05 o
  -3   3   7        186.08        233.42        11.90 o
  -2   3   7        303.45        289.37        18.58 o
  -1   3   7       3340.48       3983.51       198.45 o
   0   3   7       1118.67        890.60        27.60 o
   1   3   7          1.98         10.24         2.43 o
   2   3   7        110.97        137.61        12.38 o
   3   3   7        189.38        187.02        10.58 o
   4   3   7         42.74         25.85         4.78 o
   5   3   7         93.41        105.26         5.53 o
   6   3   7         49.63         65.83         5.06 o
   7   3   7         32.54         30.58         3.27 o
   8   3   7        121.98        140.49         6.58 o
   9   3   7          1.67         -0.20         1.02 o
 -10   4   7         84.85         81.15         4.18 o
  -9   4   7        188.75        209.21         8.13 o
  -8   4   7         36.57         34.51         3.95 o
  -7   4   7         52.37         58.25         6.60 o
  -6   4   7          4.50          5.02         2.10 o
  -5   4   7       1653.70       1600.64        43.18 o
  -4   4   7          2.65          2.54         1.50 o
  -3   4   7         23.60         18.54         4.62 o
  -2   4   7        277.73        368.66        16.65 o
  -1   4   7        204.85        260.34         9.76 o
   0   4   7        888.14        864.13        44.23 o
   1   4   7       1060.81        904.14        33.93 o
   2   4   7        269.69        240.46        35.39 o
   3   4   7        700.84        757.53        38.69 o
   4   4   7         19.54         18.66         2.32 o
   5   4   7        227.52        220.08         8.06 o
   6   4   7         90.44        101.90         5.51 o
   7   4   7         23.38         40.94         3.75 o
   8   4   7        116.40        120.36         5.85 o
   9   4   7         65.85        101.05         4.91 o
 -10   5   7         53.44         47.01         3.58 o
  -9   5   7         47.72         45.86         3.31 o
  -8   5   7       1220.07       1111.14        24.95 o
  -7   5   7        472.91        451.53        34.84 o
  -6   5   7        562.85        531.63        36.99 o
  -5   5   7          4.74          5.32         1.46 o
  -4   5   7        270.76        231.15        14.60 o
  -3   5   7        563.73        550.09        26.01 o
  -2   5   7        224.90        254.10        13.23 o
  -1   5   7          2.53          5.23         1.66 o
   0   5   7       1113.53       1134.51        61.98 o
   1   5   7        488.11        421.24        20.08 o
   2   5   7         98.26         99.59        10.94 o
   3   5   7       1361.01       1260.74        41.92 o
   4   5   7       2029.78       2009.75        38.33 o
   5   5   7        304.70        318.26        11.23 o
   6   5   7         99.50        109.80         5.62 o
   7   5   7         59.69         41.21         4.13 o
   8   5   7         22.54         18.07         1.90 o
   9   5   7          0.37          2.24         1.68 o
 -10   6   7        121.20        129.03         6.74 o
  -9   6   7          0.42          2.17         1.10 o
  -8   6   7        147.60        139.93         8.14 o
  -7   6   7         26.12         17.97         3.78 o
  -6   6   7        213.71        198.94        12.18 o
  -5   6   7          0.23         -1.46         1.46 o
  -4   6   7         69.55         50.73         4.69 o
  -3   6   7        132.94        142.02         9.62 o
  -2   6   7       1003.22        906.62        26.04 o
  -1   6   7         27.43         27.41         5.42 o
   0   6   7        828.68        840.79        66.46 o
   1   6   7        134.29        145.11        13.17 o
   2   6   7         30.92         26.29         6.00 o
   3   6   7        319.39        304.97        11.83 o
   4   6   7         67.00         71.08         5.07 o
   5   6   7        544.97        503.79        16.15 o
   6   6   7         37.71         47.56         4.76 o
   7   6   7          0.16          0.27         1.64 o
   8   6   7         46.15         30.29         2.69 o
  -9   7   7         34.24         31.31         2.76 o
  -8   7   7        175.79        180.37         7.73 o
  -7   7   7        104.23         82.00         5.53 o
  -6   7   7         98.48         79.71        13.08 o
  -5   7   7         24.49         10.29         2.32 o
  -4   7   7         44.15         32.05         3.85 o
  -3   7   7        950.09        886.59        55.24 o
  -2   7   7          0.92          1.11         5.20 o
  -1   7   7         47.81         42.88         6.35 o
   0   7   7         30.00         23.88         4.58 o
   1   7   7        764.92        636.83        40.70 o
   2   7   7          9.21         12.66         2.56 o
   3   7   7        118.00        102.99         7.82 o
   4   7   7        264.85        218.01        10.98 o
   5   7   7        378.10        394.31        12.11 o
   6   7   7         91.54        105.37         6.91 o
   7   7   7         28.68         36.52         3.82 o
   8   7   7          0.15         -0.30         0.92 o
  -9   8   7          5.76          5.94         1.22 o
  -8   8   7          5.71          2.05         1.13 o
  -7   8   7        129.57        133.21         6.76 o
  -6   8   7        120.53        121.76         6.72 o
  -5   8   7        218.71        246.32        10.53 o
  -4   8   7         70.24         69.04         9.50 o
  -3   8   7        102.17        123.34         6.54 o
  -2   8   7        576.96        584.16        19.14 o
  -1   8   7        229.73        209.82         8.05 o
   0   8   7        198.18        184.46        10.12 o
   1   8   7         82.41         81.84         5.08 o
   2   8   7        298.57        307.37        10.33 o
   3   8   7        153.35        165.27         9.62 o
   4   8   7        156.34        148.83         7.34 o
   5   8   7         18.98         23.90         2.93 o
   6   8   7         33.42         29.45         3.13 o
   7   8   7          0.06         -0.22         1.33 o
   8   8   7         40.19         61.56         6.35 o
  -9   9   7          3.13          6.27         2.37 o
  -8   9   7        355.32        340.33         9.30 o
  -7   9   7        266.41        249.02         9.97 o
  -6   9   7        620.11        585.38        17.52 o
  -5   9   7         34.77         30.88         4.04 o
  -4   9   7       1107.89        916.87        19.46 o
  -3   9   7       1405.76       1313.64        23.54 o
  -2   9   7         89.69         77.91         5.26 o
  -1   9   7         40.83         38.53         8.35 o
   0   9   7        439.67        416.79        34.09 o
   1   9   7         55.13         68.91         5.68 o
   2   9   7        908.11        895.06        21.66 o
   3   9   7        124.53        133.79         6.93 o
   4   9   7        497.61        480.65        13.30 o
   5   9   7         33.17         39.26         3.29 o
   6   9   7          9.85          8.70         1.68 o
   7   9   7          4.67          0.01         1.19 o
  -8  10   7         14.93         14.95         2.54 o
  -7  10   7        210.11        231.88         8.12 o
  -6  10   7         17.57         16.96         2.42 o
  -5  10   7         88.37         96.75         8.01 o
  -4  10   7        130.36        132.13         8.07 o
  -3  10   7        488.37        504.26        16.37 o
  -2  10   7       1409.98       1587.69        35.52 o
  -1  10   7         42.64         55.09         5.27 o
   0  10   7       1507.53       1203.03        47.96 o
   1  10   7        571.28        576.78        20.27 o
   2  10   7       1241.53       1275.21        32.65 o
   3  10   7        487.96        479.69        13.95 o
   4  10   7         76.27         69.31         4.29 o
   5  10   7         34.85         34.21         3.30 o
   6  10   7         45.23         58.94         3.78 o
   7  10   7         88.18         98.73         6.10 o
  -7  11   7         48.11         58.47         4.20 o
  -6  11   7          6.01          6.19         1.74 o
  -5  11   7        294.17        251.62         9.24 o
  -4  11   7         14.69         12.74         2.18 o
  -3  11   7          2.89          3.65         1.64 o
  -2  11   7          1.89          3.50         1.50 o
  -1  11   7        323.49        307.64        12.36 o
   0  11   7         77.84         67.66         5.73 o
   1  11   7          4.49          8.67         2.97 o
   2  11   7         99.11         88.93         5.52 o
   3  11   7         88.91         93.63         5.54 o
   4  11   7         18.20         19.84         2.64 o
   5  11   7        100.68         99.86         6.41 o
   6  11   7          2.18          1.74         1.08 o
  -7  12   7        546.58        553.80        14.60 o
  -6  12   7        148.00        156.34         6.98 o
  -5  12   7          2.65          3.52         1.29 o
  -4  12   7        276.76        265.93        10.71 o
  -3  12   7          6.58          2.96         1.56 o
  -2  12   7        622.66        625.06        17.53 o
  -1  12   7        288.82        284.88        11.42 o
   0  12   7         26.06         29.37         3.66 o
   1  12   7         55.50         52.27         4.77 o
   2  12   7        131.08        124.89         6.17 o
   3  12   7         86.65         85.95         5.84 o
   4  12   7        170.41        172.48         7.92 o
   5  12   7        133.56        118.18         5.96 o
   6  12   7        149.78        171.61         6.06 o
  -6  13   7        580.06        605.17        15.44 o
  -5  13   7         28.82         30.02         3.92 o
  -4  13   7         83.68         82.04         5.99 o
  -3  13   7        118.33        123.18         8.90 o
  -2  13   7         77.41         82.53         5.76 o
  -1  13   7          6.74          2.31         1.34 o
   0  13   7         10.75         10.92         2.19 o
   1  13   7         42.14         47.77         6.79 o
   2  13   7        109.47        116.55        11.31 o
   3  13   7         38.72         29.99         3.16 o
   4  13   7        293.98        287.47         9.23 o
   5  13   7         59.18         49.28         3.30 o
  -5  14   7        243.84        299.90        14.25 o
  -4  14   7          7.70          4.95         1.28 o
  -3  14   7         50.08         47.85         4.14 o
  -2  14   7        451.78        540.09        22.25 o
  -1  14   7          6.59          4.91         2.47 o
   0  14   7          6.49          5.37         1.43 o
   1  14   7        316.97        329.78        17.11 o
   2  14   7         48.06         47.95         3.63 o
   3  14   7         68.53         70.95         6.32 o
   4  14   7          0.12         -0.41         0.92 o
  -4  15   7          4.39          0.50         1.09 o
  -3  15   7        246.04        249.04         9.50 o
  -2  15   7         33.11         28.08         3.36 o
  -1  15   7        265.75        253.46        10.58 o
   0  15   7          4.12          3.65         1.66 o
   1  15   7         60.51         75.53         4.87 o
   2  15   7          8.17          7.05         2.01 o
 -10   0   8        498.20        534.12        13.05 o
  -8   0   8       1012.11       1085.43        72.51 o
  -6   0   8       1036.52       1012.71        28.33 o
  -4   0   8       2382.83       2330.61        56.90 o
  -2   0   8        552.83        701.14        28.54 o
   0   0   8        167.18        119.92        15.29 o
   2   0   8        593.14        775.93       178.27 o
   4   0   8        938.35        894.60        25.26 o
   6   0   8        401.19        416.90        17.73 o
   8   0   8       1074.11       1169.95        32.49 o
 -10   1   8         14.05         15.09         1.70 o
  -9   1   8         22.56         21.11         2.08 o
  -8   1   8        148.58        161.58         7.48 o
  -7   1   8        486.26        487.61        22.22 o
  -6   1   8       1486.08       1602.50        70.89 o
  -5   1   8        245.07        252.70        12.84 o
  -4   1   8         21.30         10.59         2.69 o
  -3   1   8        226.76        202.71        25.51 o
  -2   1   8          7.74          7.60         2.34 o
  -1   1   8        904.06        734.83        38.60 o
   0   1   8        167.70        211.14        14.14 o
   1   1   8       1056.05       1178.01        91.00 o
   2   1   8        577.85        663.50        62.59 o
   3   1   8        269.60        290.73        16.30 o
   4   1   8         96.79         75.55         5.68 o
   5   1   8        824.15        840.44        16.31 o
   6   1   8        494.77        504.41        13.84 o
   7   1   8        801.42        799.72        17.17 o
   8   1   8          0.58          4.52         1.49 o
   9   1   8          0.35          4.66         1.15 o
 -10   2   8         73.48         68.56         3.50 o
  -9   2   8          7.76          8.74         1.68 o
  -8   2   8         38.54         44.40         4.02 o
  -7   2   8          8.50          5.50         4.13 o
  -6   2   8        921.96        986.78        33.34 o
  -5   2   8        169.12        159.16         7.27 o
  -4   2   8         12.57         14.36         3.24 o
  -3   2   8        101.85        126.33        11.76 o
  -2   2   8        662.06        734.24        20.84 o
  -1   2   8        489.28        411.91        17.42 o
   0   2   8        637.18        689.68       163.54 o
   1   2   8        263.67        432.30        20.47 o
   2   2   8          1.45          3.55         2.15 o
   3   2   8        845.48        705.68        32.47 o
   4   2   8          9.59         12.57         2.36 o
   5   2   8        265.26        239.89         9.62 o
   6   2   8        125.28        139.42         6.33 o
   7   2   8          2.89          0.38         1.28 o
   8   2   8          0.02          1.76         1.06 o
   9   2   8        101.51         79.18         4.33 o
 -10   3   8          3.38          3.40         1.29 o
  -9   3   8        111.40        113.18         5.28 o
  -8   3   8        311.90        290.87        12.07 o
  -7   3   8         30.11         32.33         6.92 o
  -6   3   8       1835.73       1889.02        43.70 o
  -5   3   8          3.32          2.61         1.20 o
  -4   3   8        146.80        124.12        13.07 o
  -3   3   8        107.15        114.54        14.83 o
  -2   3   8        797.14        880.85        30.03 o
  -1   3   8         19.51          8.27         2.27 o
   0   3   8          0.32          2.14         1.62 o
   1   3   8          4.74          9.27         2.63 o
   2   3   8       1338.24       1261.81        76.61 o
   3   3   8         65.72         74.57         7.07 o
   4   3   8         76.70         80.01         5.21 o
   5   3   8          7.74          9.45         1.91 o
   6   3   8        200.84        200.16         8.68 o
   7   3   8         15.96         11.33         2.00 o
   8   3   8         15.97         23.55         2.53 o
   9   3   8         73.14        100.63         8.28 o
 -10   4   8         48.59         46.74         3.52 o
  -9   4   8          0.05         -0.30         1.21 o
  -8   4   8         29.46         24.97         3.56 o
  -7   4   8         12.64          8.10         2.01 o
  -6   4   8         20.51         24.41         3.41 o
  -5   4   8        386.88        399.92        12.60 o
  -4   4   8         25.08         16.40         4.06 o
  -3   4   8          9.16         10.00         3.84 o
  -2   4   8       2437.95       2849.06        73.86 o
  -1   4   8          0.00          0.99         1.68 o
   0   4   8       6060.75       5056.09       221.14 o
   1   4   8        347.08        395.39        19.96 o
   2   4   8        128.92        137.24        12.49 o
   3   4   8         32.50         34.95         5.63 o
   4   4   8        467.49        470.99        24.41 o
   5   4   8        297.13        284.82         9.30 o
   6   4   8        694.11        646.61        15.85 o
   7   4   8         26.82         22.58         2.68 o
   8   4   8         39.94         62.07         3.87 o
 -10   5   8        114.86        124.52         6.56 o
  -9   5   8        140.11        125.74         6.02 o
  -8   5   8         35.37         36.38         3.63 o
  -7   5   8          2.26          1.44         1.47 o
  -6   5   8          2.15          4.64         1.81 o
  -5   5   8         41.27         34.78         3.41 o
  -4   5   8        163.87        153.37         7.06 o
  -3   5   8        243.88        252.80        21.92 o
  -2   5   8         71.01         80.04         9.38 o
  -1   5   8        699.82        663.28        38.78 o
   0   5   8         75.05         69.24         5.44 o
   1   5   8        841.77        795.51        25.66 o
   2   5   8        103.86        111.80        13.93 o
   3   5   8         60.25         67.07         5.58 o
   4   5   8          0.46          2.86         1.34 o
   5   5   8        451.57        493.03        13.99 o
   6   5   8          4.08          3.65         1.22 o
   7   5   8         27.13         24.36         3.15 o
   8   5   8         28.83         20.33         2.02 o
  -9   6   8         10.22          6.05         1.42 o
  -8   6   8          9.57          4.46         1.38 o
  -7   6   8        732.40        701.14        19.20 o
  -6   6   8          0.76          1.64         1.24 o
  -5   6   8        428.05        362.38        15.07 o
  -4   6   8          1.38          0.79         1.12 o
  -3   6   8        298.75        272.93         9.03 o
  -2   6   8        112.85        148.72        10.92 o
  -1   6   8         31.82         47.01         7.66 o
   0   6   8        680.23        726.94        30.57 o
   1   6   8        373.62        341.12        21.39 o
   2   6   8         66.67         74.88         4.88 o
   3   6   8        349.90        314.70        15.62 o
   4   6   8          0.69          3.17         1.48 o
   5   6   8          6.01         12.85         2.56 o
   6   6   8        234.57        246.22        13.01 o
   7   6   8         28.46         38.59         4.83 o
   8   6   8         95.83        102.58         5.05 o
  -9   7   8          6.89          8.94         1.44 o
  -8   7   8         33.67         29.29         3.05 o
  -7   7   8          2.57          1.61         1.55 o
  -6   7   8         12.54         16.42         3.08 o
  -5   7   8         72.91         70.93         5.93 o
  -4   7   8        751.92        680.31        15.66 o
  -3   7   8        245.23        279.29         8.82 o
  -2   7   8        547.71        502.13        18.79 o
  -1   7   8          8.01          2.98         1.31 o
   0   7   8        481.96        390.58        19.02 o
   1   7   8         55.93         57.81         4.75 o
   2   7   8       2314.77       2285.20        43.86 o
   3   7   8         18.31         15.44         4.52 o
   4   7   8       1723.05       1721.14        29.93 o
   5   7   8         33.19         35.76         3.55 o
   6   7   8          0.67          2.70         1.93 o
   7   7   8         63.66         62.30         4.72 o
   8   7   8         25.41         40.01         4.93 o
  -9   8   8         32.77         43.24         4.33 o
  -8   8   8         73.17         69.10         4.42 o
  -7   8   8          5.02          1.39         1.24 o
  -6   8   8          3.83          5.41         2.10 o
  -5   8   8        119.64        122.08         7.75 o
  -4   8   8         51.83         72.01         5.07 o
  -3   8   8        867.66        771.65        18.87 o
  -2   8   8        350.57        384.37        34.23 o
  -1   8   8         60.87         61.28         5.76 o
   0   8   8        402.76        311.15        22.41 o
   1   8   8        684.03        630.65        20.77 o
   2   8   8         53.37         42.55         3.91 o
   3   8   8        551.81        592.67        22.21 o
   4   8   8        101.07        105.24         6.12 o
   5   8   8          0.86         -0.23         0.99 o
   6   8   8        289.24        242.22        10.00 o
   7   8   8         39.92         36.30         3.20 o
  -8   9   8          2.55          3.16         1.04 o
  -7   9   8         67.90         76.65         4.71 o
  -6   9   8         18.60         14.94         2.36 o
  -5   9   8          2.77          4.40         1.62 o
  -4   9   8         33.55         29.94         3.38 o
  -3   9   8        110.88        115.85         6.55 o
  -2   9   8         21.18         21.35         3.30 o
  -1   9   8        784.26        609.74        21.87 o
   0   9   8          9.24          5.08         1.95 o
   1   9   8        375.98        380.36        23.04 o
   2   9   8       1083.97       1083.97        28.57 o
   3   9   8        201.97        199.55         8.45 o
   4   9   8         40.27         40.46         3.71 o
   5   9   8        217.10        223.05         7.46 o
   6   9   8          6.30          3.65         1.65 o
   7   9   8          1.71          1.84         3.11 o
  -8  10   8          0.33          0.90         1.20 o
  -7  10   8         56.67         69.58         4.22 o
  -6  10   8          0.31          0.26         1.15 o
  -5  10   8        503.61        510.18        15.70 o
  -4  10   8        144.58        141.05        12.62 o
  -3  10   8        247.15        233.37         9.17 o
  -2  10   8        431.19        364.58        16.51 o
  -1  10   8        664.01        618.10        23.65 o
   0  10   8        166.08        169.03        11.57 o
   1  10   8        180.69        186.24        11.51 o
   2  10   8         89.18         81.21         5.19 o
   3  10   8        733.50        712.54        15.95 o
   4  10   8        136.85        137.02         5.87 o
   5  10   8        653.35        727.18        14.83 o
   6  10   8         92.43        110.18         4.78 o
  -7  11   8         12.69         12.69         1.98 o
  -6  11   8        433.22        439.11        12.67 o
  -5  11   8          1.10          0.34         1.52 o
  -4  11   8        191.06        183.83         9.02 o
  -3  11   8          1.47          0.28         1.25 o
  -2  11   8          9.51          6.07         1.72 o
  -1  11   8         24.64         22.46         3.34 o
   0  11   8        731.28        861.80        23.83 o
   1  11   8         31.00         28.24         4.58 o
   2  11   8        106.79        106.78         6.91 o
   3  11   8         35.88         42.10         3.60 o
   4  11   8        520.24        521.05        12.95 o
   5  11   8        126.40        130.28         5.39 o
   6  11   8         41.60         51.38         6.12 o
  -6  12   8         17.66         16.31         2.08 o
  -5  12   8         95.15         92.06         6.94 o
  -4  12   8        245.40        241.58         9.66 o
  -3  12   8         15.09         16.43         2.77 o
  -2  12   8         66.49         65.45         5.16 o
  -1  12   8         84.18        106.23         6.72 o
   0  12   8        488.31        467.77        16.70 o
   1  12   8        177.53        161.06        11.97 o
   2  12   8         65.26         59.99         4.11 o
   3  12   8          6.19          7.03         1.34 o
   4  12   8          3.42          2.70         1.51 o
   5  12   8         83.85         83.63         4.46 o
  -5  13   8         53.77         61.77         4.96 o
  -4  13   8         86.02        103.67         6.70 o
  -3  13   8        538.38        560.84        14.39 o
  -2  13   8          9.60         14.95         3.04 o
  -1  13   8        281.52        266.75         9.90 o
   0  13   8          0.98          3.60         1.33 o
   1  13   8         21.43         17.41         5.60 o
   2  13   8          0.35         -0.61         1.21 o
   3  13   8         39.02         44.43         3.47 o
   4  13   8          7.07          8.27         1.48 o
  -4  14   8          2.75          0.96         1.15 o
  -3  14   8        281.49        321.22        16.86 o
  -2  14   8        158.90        168.03         8.82 o
  -1  14   8          0.02          1.54         1.50 o
   0  14   8        212.27        233.03         8.01 o
   1  14   8          2.43          3.63         1.53 o
   2  14   8         21.08         18.14         3.36 o
   3  14   8         79.73         86.63         7.20 o
  -2  15   8        238.16        293.02        22.78 o
  -1  15   8         41.99         39.67         3.59 o
   0  15   8        111.05        131.33         9.55 o
  -9   0   9          2.20          1.65         1.20 o
  -7   0   9         79.65         98.13         8.58 o
  -5   0   9       4750.79       4564.48        72.57 o
  -3   0   9        284.57        367.11        30.59 o
  -1   0   9        292.10        220.97        17.27 o
   1   0   9        274.41        251.59        24.43 o
   3   0   9         44.20         37.17         7.05 o
   5   0   9        138.66        133.32         9.77 o
   7   0   9        141.36        141.43         9.38 o
 -10   1   9          7.93          8.07         2.05 o
  -9   1   9          7.56          7.86         1.45 o
  -8   1   9         14.57         15.97         2.51 o
  -7   1   9       1491.56       1490.19        25.70 o
  -6   1   9          8.05         10.49         2.14 o
  -5   1   9        379.82        408.64        15.06 o
  -4   1   9          6.70          0.21         2.89 o
  -3   1   9        579.96        634.79        43.04 o
  -2   1   9         24.56         20.85         3.55 o
  -1   1   9        835.34        967.45        40.91 o
   0   1   9         37.61         41.07         7.01 o
   1   1   9          8.53          6.54         4.01 o
   2   1   9          0.59          4.10         2.73 o
   3   1   9         99.37        117.45        10.63 o
   4   1   9       1239.07       1286.47        33.63 o
   5   1   9          4.21          5.78         1.94 o
   6   1   9        411.13        398.19        11.87 o
   7   1   9        105.58         77.51         5.81 o
   8   1   9         65.09         78.05         4.24 o
 -10   2   9          2.28          2.80         0.95 o
  -9   2   9          9.84          9.06         1.70 o
  -8   2   9         36.69         34.73         3.48 o
  -7   2   9          8.98          7.83         2.28 o
  -6   2   9        572.30        626.70        17.20 o
  -5   2   9        267.99        266.34         8.66 o
  -4   2   9        587.88        557.34        17.42 o
  -3   2   9        146.81        185.15        15.44 o
  -2   2   9        658.51        586.07        23.41 o
  -1   2   9         33.71         48.25         5.45 o
   0   2   9        355.41        304.34        31.92 o
   1   2   9        104.50        105.85        14.44 o
   2   2   9         14.02         16.41         4.76 o
   3   2   9        325.96        328.43        14.73 o
   4   2   9        156.07        146.02         8.38 o
   5   2   9        398.65        364.96        11.96 o
   6   2   9        155.03        160.72         7.55 o
   7   2   9         21.82         17.86         2.33 o
   8   2   9        434.22        458.26        12.38 o
 -10   3   9         25.00         27.16         3.36 o
  -9   3   9         35.52         35.39         3.28 o
  -8   3   9          0.06         -1.13         1.83 o
  -7   3   9        435.73        458.81        13.34 o
  -6   3   9         43.09         41.52         3.98 o
  -5   3   9         28.35         22.11         4.44 o
  -4   3   9        237.18        228.58        11.08 o
  -3   3   9         79.96         70.11         9.55 o
  -2   3   9         50.54         61.43         8.02 o
  -1   3   9         66.36         54.17         5.79 o
   0   3   9        410.83        462.93        27.54 o
   1   3   9       1350.29       1583.35        45.91 o
   2   3   9        768.74        771.21        26.55 o
   3   3   9         11.81          9.69         2.34 o
   4   3   9        108.66        124.96         9.50 o
   5   3   9         84.14         80.80         5.48 o
   6   3   9         49.16         58.28         4.55 o
   7   3   9          1.72          6.89         1.91 o
   8   3   9         22.97         37.67         3.32 o
  -9   4   9         10.72         14.58         2.09 o
  -8   4   9        175.68        181.87         9.21 o
  -7   4   9         16.48         19.76         2.86 o
  -6   4   9         92.99         87.38         5.70 o
  -5   4   9          3.44          4.50         1.31 o
  -4   4   9         35.42         35.14         3.46 o
  -3   4   9       1191.87       1300.29        28.43 o
  -2   4   9        396.37        482.54        18.19 o
  -1   4   9         29.70         27.62         4.16 o
   0   4   9        323.29        310.44        13.99 o
   1   4   9        139.08        105.56        19.95 o
   2   4   9         60.82         62.18         3.55 o
   3   4   9        193.81        191.61         8.23 o
   4   4   9         54.53         56.95         4.56 o
   5   4   9         44.08         42.76         4.04 o
   6   4   9          5.41          6.40         1.65 o
   7   4   9         37.96         37.72         3.24 o
   8   4   9          1.99          1.49         1.07 o
  -9   5   9        120.66        126.88         5.74 o
  -8   5   9          1.64          0.98         1.35 o
  -7   5   9         31.79         35.33         5.48 o
  -6   5   9        295.76        264.16         9.95 o
  -5   5   9        147.76        127.00         6.80 o
  -4   5   9        690.62        707.14        25.89 o
  -3   5   9        203.27        192.60         7.21 o
  -2   5   9         17.62         27.85         2.99 o
  -1   5   9        295.10        231.29        15.99 o
   0   5   9          2.94          0.10         1.09 o
   1   5   9         42.96         45.32         3.15 o
   2   5   9       1456.41       1442.14        63.34 o
   3   5   9       1290.12       1194.20        45.35 o
   4   5   9          3.71          4.29         1.35 o
   5   5   9        128.01        103.19         6.04 o
   6   5   9        134.29        127.34         6.31 o
   7   5   9         14.12         23.48         2.78 o
   8   5   9          0.52          0.08         1.47 o
  -9   6   9         13.42         14.40         1.90 o
  -8   6   9         32.92         31.67         3.26 o
  -7   6   9         69.27         56.87         5.23 o
  -6   6   9         67.35         78.08         5.27 o
  -5   6   9         75.98         60.93         4.77 o
  -4   6   9        267.26        285.05         9.99 o
  -3   6   9        154.67        122.40         5.80 o
  -2   6   9        354.93        313.81        10.61 o
  -1   6   9        100.67        120.87         8.09 o
   0   6   9        256.21        298.51        57.42 o
   1   6   9         32.11         30.05         3.11 o
   2   6   9        410.80        384.15        11.85 o
   3   6   9         85.59         81.34         5.45 o
   4   6   9         84.69         78.33         5.34 o
   5   6   9         44.58         49.56         4.85 o
   6   6   9         40.46         39.47         5.03 o
   7   6   9         31.02         32.04         4.17 o
  -9   7   9        187.16        211.18         6.32 o
  -8   7   9         12.03          7.24         1.71 o
  -7   7   9          2.62          1.22         1.51 o
  -6   7   9        201.70        192.70         9.68 o
  -5   7   9         44.57         40.48         3.81 o
  -4   7   9        103.06         77.71         4.76 o
  -3   7   9        103.29        112.59         5.67 o
  -2   7   9          4.82          6.47         1.88 o
  -1   7   9        928.85        888.13        22.97 o
   0   7   9        320.67        345.49        15.03 o
   1   7   9         18.70         19.19         2.54 o
   2   7   9         88.29         75.21         5.19 o
   3   7   9        207.68        216.15         8.92 o
   4   7   9         27.03         27.06         3.14 o
   5   7   9        289.12        265.98        15.48 o
   6   7   9          0.47          1.29         1.56 o
   7   7   9        125.28        163.07         6.83 o
  -8   8   9          1.84          2.41         1.14 o
  -7   8   9        202.71        218.80         8.26 o
  -6   8   9         14.20          8.92         1.81 o
  -5   8   9          9.54         12.13         2.25 o
  -4   8   9         44.62         38.08         3.29 o
  -3   8   9        232.09        240.80         9.45 o
  -2   8   9         12.49         10.20         2.43 o
  -1   8   9         62.54         83.22         7.86 o
   0   8   9        113.06         91.31         8.91 o
   1   8   9          7.42          7.66         1.58 o
   2   8   9        293.37        269.55         9.89 o
   3   8   9         96.75         93.61         5.86 o
   4   8   9        103.58        101.58         6.76 o
   5   8   9         95.24         91.11         5.15 o
   6   8   9          0.24         -0.13         1.47 o
   7   8   9         23.93         27.68         3.20 o
  -8   9   9         56.85         54.50         3.77 o
  -7   9   9          3.72          1.43         1.31 o
  -6   9   9        262.50        235.45         8.59 o
  -5   9   9        170.59        136.23         7.99 o
  -4   9   9        864.11        905.34        22.34 o
  -3   9   9         28.25         27.48         3.18 o
  -2   9   9        425.06        345.79        25.36 o
  -1   9   9        888.17        783.49        60.33 o
   0   9   9        187.77        162.36        16.48 o
   1   9   9        142.63        139.51         7.49 o
   2   9   9        117.15        113.38         6.25 o
   3   9   9        110.90        118.18         6.33 o
   4   9   9        113.77        120.39         6.15 o
   5   9   9          1.81          3.07         1.16 o
   6   9   9        130.43        130.55         7.59 o
  -7  10   9         41.12         41.95         3.03 o
  -6  10   9          9.32          9.49         1.54 o
  -5  10   9         52.59         58.18         4.98 o
  -4  10   9         67.45         63.92         5.38 o
  -3  10   9         23.44         31.23         3.72 o
  -2  10   9        643.84        562.28        38.48 o
  -1  10   9        610.81        594.68        17.48 o
   0  10   9        250.64        264.72        13.91 o
   1  10   9        331.43        390.62        21.28 o
   2  10   9         69.46         72.33         4.75 o
   3  10   9        177.93        175.24         6.61 o
   4  10   9         29.61         26.57         2.49 o
   5  10   9        112.44        133.60         5.57 o
   6  10   9         32.87         26.88         3.01 o
  -7  11   9          6.31          5.11         1.89 o
  -6  11   9         11.98         16.16         2.25 o
  -5  11   9          0.16         -0.90         1.82 o
  -4  11   9         46.63         48.53         4.41 o
  -3  11   9        243.39        234.06        12.10 o
  -2  11   9         27.51         26.64         3.52 o
  -1  11   9         12.74          9.88         2.46 o
   0  11   9        111.61        101.16         8.24 o
   1  11   9         61.72         65.62         8.49 o
   2  11   9         30.44         27.50         2.53 o
   3  11   9          0.13          2.30         1.36 o
   4  11   9         42.26         39.38         3.06 o
   5  11   9         34.38         41.40         3.06 o
  -6  12   9         61.12         56.72         4.34 o
  -5  12   9        335.34        342.60        13.54 o
  -4  12   9         12.19         10.34         1.69 o
  -3  12   9         21.43         24.45         3.82 o
  -2  12   9        225.35        253.40        13.36 o
  -1  12   9          0.85          0.89         1.22 o
   0  12   9        357.83        345.22        14.41 o
   1  12   9        156.46        160.61         9.49 o
   2  12   9          3.50          1.75         0.95 o
   3  12   9          3.83          4.90         1.04 o
   4  12   9        164.32        148.23         6.59 o
  -5  13   9          4.72          4.22         1.84 o
  -4  13   9        552.08        569.78        12.44 o
  -3  13   9         78.36         82.88         6.31 o
  -2  13   9          1.68          0.36         1.42 o
  -1  13   9         11.35         16.10         2.25 o
   0  13   9        382.55        421.04        25.86 o
   1  13   9          0.42          1.57         0.94 o
   2  13   9         24.71         23.29         3.01 o
   3  13   9        108.50        128.73         9.33 o
  -3  14   9         12.16          9.84         1.87 o
  -2  14   9          4.75          3.02         1.33 o
  -1  14   9         16.62         14.96         2.37 o
   0  14   9        231.73        246.50         9.40 o
   1  14   9         41.57         48.34         3.93 o
   2  14   9         62.68         60.36         5.66 o
  -8   0  10         80.46         93.89         7.99 o
  -6   0  10       1166.93       1286.91        33.59 o
  -4   0  10         32.74         32.50         4.64 o
  -2   0  10        526.27        555.28        80.55 o
   0   0  10        220.31        182.60        22.01 o
   2   0  10        342.70        234.32        18.51 o
   4   0  10        158.72        170.43        10.55 o
   6   0  10          6.36          2.00         1.53 o
   8   0  10         41.47         59.62         6.73 o
  -9   1  10        155.49        160.90         6.52 o
  -8   1  10          2.09          1.88         1.00 o
  -7   1  10         46.07         48.45         4.28 o
  -6   1  10         21.69         20.55         2.53 o
  -5   1  10        404.78        418.33        11.31 o
  -4   1  10       2123.18       2324.66        32.23 o
  -3   1  10         12.67         11.49         1.73 o
  -2   1  10        231.78        274.71        14.29 o
  -1   1  10          4.10          4.63         1.89 o
   0   1  10          9.53         25.73         5.88 o
   1   1  10        196.83        140.38         7.18 o
   2   1  10         53.16         56.67         6.30 o
   3   1  10        126.11        131.88        11.65 o
   4   1  10         93.59         83.31         6.21 o
   5   1  10         43.19         38.45         3.71 o
   6   1  10          0.31         -0.06         1.40 o
   7   1  10          7.60          7.35         1.49 o
   8   1  10         17.29          9.11         1.50 o
  -9   2  10         73.69         78.34         3.99 o
  -8   2  10          2.58          0.18         1.38 o
  -7   2  10          7.93          5.46         1.73 o
  -6   2  10         10.82         10.48         2.18 o
  -5   2  10        567.11        550.07        17.18 o
  -4   2  10        476.52        544.03        12.50 o
  -3   2  10        323.37        296.65        11.79 o
  -2   2  10        234.08        249.38         8.69 o
  -1   2  10         54.40         61.29         7.07 o
   0   2  10        605.85        640.67        57.41 o
   1   2  10        200.95        163.31         8.39 o
   2   2  10        138.90        167.07         8.70 o
   3   2  10         98.12        105.56         7.09 o
   4   2  10          6.37          5.23         2.33 o
   5   2  10        172.87        169.13         7.86 o
   6   2  10          3.49          4.66         1.34 o
   7   2  10          7.62         14.19         2.61 o
   8   2  10         97.00        105.30         4.91 o
  -9   3  10         25.90         26.77         2.31 o
  -8   3  10          0.38          1.11         1.23 o
  -7   3  10          5.03          6.89         2.05 o
  -6   3  10        118.02        108.19         6.39 o
  -5   3  10         89.45         74.57         5.27 o
  -4   3  10        790.69        817.94        15.82 o
  -3   3  10         23.57         20.33         3.08 o
  -2   3  10        168.92        156.86        11.60 o
  -1   3  10         79.20         66.98         4.74 o
   0   3  10        580.27        640.36        19.37 o
   1   3  10        662.62        635.93        18.90 o
   2   3  10         50.18         47.81         4.59 o
   3   3  10         25.94         20.83         2.61 o
   4   3  10        750.15        726.65        23.66 o
   5   3  10         73.66         63.69         4.81 o
   6   3  10         23.92         22.57         2.76 o
   7   3  10          6.84          4.20         1.38 o
   8   3  10         19.32         17.00         3.36 o
  -9   4  10        175.15        173.84         5.21 o
  -8   4  10        286.51        310.87        11.65 o
  -7   4  10         26.54         20.96         2.77 o
  -6   4  10          5.83          2.38         1.39 o
  -5   4  10          0.05          0.58         1.25 o
  -4   4  10         93.91         99.89         5.36 o
  -3   4  10        159.13        195.80         9.64 o
  -2   4  10          1.71          2.24         1.48 o
  -1   4  10          0.20          1.37         1.57 o
   0   4  10          2.77          1.29         1.10 o
   1   4  10          4.08          5.52         1.67 o
   2   4  10        543.81        507.18        18.32 o
   3   4  10         31.54         34.23         4.04 o
   4   4  10         21.87         22.83         3.39 o
   5   4  10         26.95         24.04         2.95 o
   6   4  10         54.91         63.42         4.34 o
   7   4  10        188.27        188.96         7.51 o
  -9   5  10        121.46        122.63         4.12 o
  -8   5  10        169.27        196.35         7.86 o
  -7   5  10        714.04        654.92        32.92 o
  -6   5  10         13.18         11.34         2.27 o
  -5   5  10          1.03         -1.14         1.96 o
  -4   5  10        138.81        149.26         6.63 o
  -3   5  10        294.36        316.29        10.97 o
  -2   5  10        154.47        119.50        15.10 o
  -1   5  10         88.20         83.12        13.39 o
   0   5  10         14.36          4.18         2.26 o
   1   5  10         72.95         63.42         4.66 o
   2   5  10        122.57        126.03         4.96 o
   3   5  10        451.42        459.30        17.13 o
   4   5  10        338.60        325.85        10.92 o
   5   5  10          0.67          0.82         1.15 o
   6   5  10         90.45        109.41         5.43 o
   7   5  10          3.44          3.87         1.27 o
  -9   6  10         33.55         34.01         3.44 o
  -8   6  10          0.59          0.19         1.27 o
  -7   6  10          2.94          2.64         1.52 o
  -6   6  10         62.77         49.65         4.16 o
  -5   6  10        904.75        939.60        22.21 o
  -4   6  10          3.39          2.14         1.11 o
  -3   6  10        298.48        265.23        10.12 o
  -2   6  10         19.83         19.08         3.13 o
  -1   6  10        630.47        530.08        54.71 o
   0   6  10         29.53         20.65         3.87 o
   1   6  10         91.10        100.97         5.32 o
   2   6  10        942.30        948.13        19.55 o
   3   6  10         91.80         98.47         5.98 o
   4   6  10          0.83         -0.22         1.88 o
   5   6  10         87.19         81.42         7.32 o
   6   6  10        107.53        106.10         7.49 o
   7   6  10          2.62          7.50         1.50 o
  -8   7  10          1.83          0.75         1.11 o
  -7   7  10         30.37         35.58         3.34 o
  -6   7  10          5.46          5.92         2.12 o
  -5   7  10          3.63          4.93         1.60 o
  -4   7  10        309.20        237.51         8.36 o
  -3   7  10         22.59         12.26         2.18 o
  -2   7  10        554.38        472.08        15.86 o
  -1   7  10          0.74          1.27         1.78 o
   0   7  10         29.13         23.70         3.61 o
   1   7  10         36.32         42.42         3.46 o
   2   7  10        370.98        363.29        14.46 o
   3   7  10         35.03         40.59         3.91 o
   4   7  10        484.59        450.13        17.91 o
   5   7  10          7.17          1.98         1.69 o
   6   7  10        234.64        249.28        10.95 o
   7   7  10         26.30         28.93         4.35 o
  -8   8  10        143.45        162.27         5.89 o
  -7   8  10         23.20         19.08         2.40 o
  -6   8  10         13.75         14.01         2.12 o
  -5   8  10         35.48         22.39         2.43 o
  -4   8  10          0.90         -0.32         1.22 o
  -3   8  10          1.39          0.28         1.49 o
  -2   8  10        283.71        263.93        18.34 o
  -1   8  10        215.00        179.89        11.82 o
   0   8  10        367.44        374.16        17.07 o
   1   8  10         29.38         28.72         2.79 o
   2   8  10        215.05        189.98         9.42 o
   3   8  10          8.52          6.76         1.83 o
   4   8  10          0.64          0.74         1.86 o
   5   8  10          0.37          1.31         2.05 o
   6   8  10        102.90        113.29         6.92 o
  -7   9  10        462.00        471.24        10.87 o
  -6   9  10         80.12         75.34         4.53 o
  -5   9  10         22.22         19.47         2.93 o
  -4   9  10          0.86          0.96         1.08 o
  -3   9  10        135.75        113.23         7.39 o
  -2   9  10        183.22        175.53        11.36 o
  -1   9  10         42.30         42.99         5.68 o
   0   9  10         76.31         69.67         7.16 o
   1   9  10        489.56        447.87        12.35 o
   2   9  10         40.89         35.18         3.40 o
   3   9  10        694.63        669.80        19.86 o
   4   9  10        252.25        266.75         9.80 o
   5   9  10         98.26         95.99         5.24 o
   6   9  10          6.04          4.83         1.49 o
  -7  10  10         50.27         63.33         6.60 o
  -6  10  10         44.59         59.68         3.75 o
  -5  10  10         15.01          9.42         2.54 o
  -4  10  10         11.27         14.41         2.31 o
  -3  10  10        101.29        109.17        18.10 o
  -2  10  10        290.14        317.94        14.85 o
  -1  10  10        454.38        454.55        23.00 o
   0  10  10        127.96        138.61         9.69 o
   1  10  10       1723.45       1728.13       107.28 o
   2  10  10        277.50        287.71         7.58 o
   3  10  10         98.28         90.94         4.46 o
   4  10  10         42.11         51.53         4.03 o
   5  10  10         76.66         78.74         4.22 o
  -6  11  10         56.74         48.92         6.16 o
  -5  11  10          0.01          0.86         1.38 o
  -4  11  10        282.24        268.76         9.65 o
  -3  11  10          0.18         -0.40         1.23 o
  -2  11  10         49.71         59.11         4.91 o
  -1  11  10        318.80        319.96        11.58 o
   0  11  10        127.66        116.87         9.44 o
   1  11  10         34.87         35.80         4.65 o
   2  11  10        276.39        289.18         8.75 o
   3  11  10         45.89         55.97         4.11 o
   4  11  10         19.50         25.42         2.50 o
  -5  12  10         15.77         15.02         3.58 o
  -4  12  10          0.70         -0.90         1.29 o
  -3  12  10        119.94        113.59         7.57 o
  -2  12  10        164.72        177.30         7.68 o
  -1  12  10        205.37        206.76         8.37 o
   0  12  10          0.60         -0.03         1.09 o
   1  12  10          3.66          2.66         1.25 o
   2  12  10        104.13        104.78         6.18 o
   3  12  10          7.72          7.07         1.78 o
  -4  13  10          0.96          1.22         1.48 o
  -3  13  10         28.40         44.08         4.11 o
  -2  13  10         11.34         14.96         1.99 o
  -1  13  10         65.01         64.84         3.48 o
   0  13  10         10.05         12.98         1.89 o
   1  13  10         33.77         26.28         2.45 o
   2  13  10          2.23          1.19         1.34 o
  -1  14  10        313.08        367.17        15.84 o
  -9   0  11        229.07        241.86        10.20 o
  -7   0  11          0.28         -0.69         2.12 o
  -5   0  11        327.38        363.27        18.10 o
  -3   0  11       7825.36       7818.63       150.62 o
  -1   0  11         68.82         89.25         7.73 o
   1   0  11        221.09        180.52        16.27 o
   3   0  11        649.55        577.35        30.44 o
   5   0  11         24.09         16.49         5.59 o
   7   0  11          1.11         -0.42         1.04 o
  -9   1  11          1.60          2.18         0.94 o
  -8   1  11          6.50          7.61         1.52 o
  -7   1  11         64.70         62.86         3.83 o
  -6   1  11         33.47         34.98         3.28 o
  -5   1  11       1211.90       1395.60        33.05 o
  -4   1  11        130.19        157.10         6.73 o
  -3   1  11        909.38       1042.91        23.04 o
  -2   1  11        184.42        161.92         7.37 o
  -1   1  11         44.65         35.42         3.96 o
   0   1  11        252.16        249.40        12.94 o
   1   1  11         39.02         33.93         4.04 o
   2   1  11         30.17         33.12         4.86 o
   3   1  11        201.60        174.88        11.65 o
   4   1  11        170.80        162.65         8.56 o
   5   1  11         87.77         73.07         4.93 o
   6   1  11        708.40        731.50        24.45 o
   7   1  11        135.84        126.59         5.05 o
  -9   2  11          8.01         10.80         1.46 o
  -8   2  11         80.91         93.82         4.72 o
  -7   2  11          0.10          0.27         1.27 o
  -6   2  11         11.86         15.62         2.19 o
  -5   2  11        226.94        251.10        10.36 o
  -4   2  11        678.86        732.20        16.86 o
  -3   2  11         43.85         43.35         4.51 o
  -2   2  11        303.66        345.75        19.31 o
  -1   2  11          6.60          8.01         2.30 o
   0   2  11        117.40         90.38         8.38 o
   1   2  11          2.20          1.26         1.24 o
   2   2  11        541.74        473.57        32.14 o
   3   2  11         91.02         90.29         5.71 o
   4   2  11         38.14         48.18         5.78 o
   5   2  11         56.92         51.90         4.16 o
   6   2  11         11.35          3.72         1.25 o
   7   2  11        161.43        159.51         6.49 o
  -9   3  11        136.97        150.91         5.62 o
  -8   3  11          3.01          4.44         1.17 o
  -7   3  11        209.55        209.44         8.47 o
  -6   3  11         79.79         90.64         6.30 o
  -5   3  11        916.34       1025.35        27.44 o
  -4   3  11         27.55         32.02         3.10 o
  -3   3  11         48.38         40.22         4.38 o
  -2   3  11        677.59        686.94        22.65 o
  -1   3  11        208.80        199.97         9.51 o
   0   3  11         17.56         19.38         3.10 o
   1   3  11        102.38         87.45         5.59 o
   2   3  11         69.93         79.35         5.28 o
   3   3  11        417.71        471.50        25.58 o
   4   3  11        441.20        493.85        15.52 o
   5   3  11          0.12         -0.31         1.49 o
   6   3  11         25.86         28.87         2.76 o
   7   3  11         50.43         58.30         3.26 o
  -9   4  11         23.90         26.91         3.20 o
  -8   4  11        142.48        177.56         8.23 o
  -7   4  11         66.38         72.40         4.87 o
  -6   4  11        425.05        410.44        20.47 o
  -5   4  11         13.60         13.97         2.09 o
  -4   4  11        130.89        128.29         6.13 o
  -3   4  11        166.19        131.11        12.32 o
  -2   4  11         11.45          9.00         1.97 o
  -1   4  11       2137.91       2049.31        35.46 o
   0   4  11       1272.38       1270.94        25.88 o
   1   4  11       1449.82       1397.03        27.80 o
   2   4  11         13.29          9.86         1.68 o
   3   4  11         20.75         18.09         3.07 o
   4   4  11          8.99          8.75         1.84 o
   5   4  11        261.30        249.61         8.86 o
   6   4  11        108.49        115.07         5.31 o
   7   4  11        147.86        143.56         7.11 o
  -8   5  11         32.42         24.99         2.27 o
  -7   5  11         27.21         26.48         2.99 o
  -6   5  11          5.12          3.98         1.80 o
  -5   5  11         13.50          9.08         1.83 o
  -4   5  11         80.19         83.08         4.93 o
  -3   5  11         39.75         27.02         3.67 o
  -2   5  11        498.24        502.14        19.39 o
  -1   5  11          3.56          2.30         1.30 o
   0   5  11        198.45        179.13         8.07 o
   1   5  11        135.51        116.15         5.69 o
   2   5  11         10.47         11.73         2.19 o
   3   5  11         41.09         39.26         4.29 o
   4   5  11        338.47        345.56        10.97 o
   5   5  11        108.43        126.72         5.97 o
   6   5  11          4.49          8.29         2.11 o
   7   5  11          8.39          2.98         1.08 o
  -8   6  11        166.77        179.29         6.50 o
  -7   6  11          1.87          0.90         1.16 o
  -6   6  11        297.73        269.85        11.16 o
  -5   6  11        343.50        317.89        14.22 o
  -4   6  11        180.74        199.49         7.63 o
  -3   6  11         61.43         47.97         4.92 o
  -2   6  11         23.14         25.53         4.61 o
  -1   6  11         96.57         86.70         6.53 o
   0   6  11        696.89        644.78        15.38 o
   1   6  11         49.74         47.39         3.63 o
   2   6  11        105.88        118.23        10.72 o
   3   6  11          4.65          8.29         2.17 o
   4   6  11        166.10        167.75        10.35 o
   5   6  11         66.39         71.36         6.34 o
   6   6  11        142.63        149.47         7.89 o
  -8   7  11          6.52          8.74         1.61 o
  -7   7  11        424.12        418.82        10.83 o
  -6   7  11          6.14          2.03         1.19 o
  -5   7  11         81.30         81.69         5.17 o
  -4   7  11        165.60        190.32         8.16 o
  -3   7  11         23.23         26.34         3.79 o
  -2   7  11        105.98        101.51         7.16 o
  -1   7  11          0.77          2.78         5.02 o
   0   7  11         34.09         27.60         3.13 o
   1   7  11       1527.94       1431.20        34.50 o
   2   7  11          2.75          0.80         1.19 o
   3   7  11        189.23        195.77        12.61 o
   4   7  11          2.03          2.54         1.83 o
   5   7  11         31.17         30.10         3.95 o
   6   7  11          4.52          5.08         1.43 o
  -7   8  11          0.33          0.31         1.19 o
  -6   8  11        136.58        124.57         5.72 o
  -5   8  11        352.93        356.49        10.60 o
  -4   8  11         68.80         62.53         5.39 o
  -3   8  11         20.74         18.97         3.18 o
  -2   8  11        149.66        123.18         9.54 o
  -1   8  11        354.93        356.74        19.85 o
   0   8  11        203.52        184.76         9.38 o
   1   8  11        126.64        143.02         6.84 o
   2   8  11        353.86        339.57        14.82 o
   3   8  11         29.15         26.76         3.27 o
   4   8  11         26.88         31.85         3.29 o
   5   8  11        259.78        252.55        10.82 o
  -6   9  11         55.37         49.98         3.32 o
  -5   9  11         33.65         34.04         3.50 o
  -4   9  11        293.15        275.77        15.95 o
  -3   9  11         15.85         15.44         3.23 o
  -2   9  11        297.68        277.78        20.42 o
  -1   9  11          0.03         -0.83         2.15 o
   0   9  11        111.38        104.44         8.02 o
   1   9  11         31.55         37.77         3.57 o
   2   9  11          3.28          5.93         1.39 o
   3   9  11        546.31        558.25        14.40 o
   4   9  11          3.76          5.88         1.30 o
   5   9  11          0.22          0.67         1.29 o
  -6  10  11        451.76        467.47        13.69 o
  -5  10  11         41.11         37.41         3.38 o
  -4  10  11         33.78         33.40         4.07 o
  -3  10  11        153.44        139.59         7.39 o
  -2  10  11         90.43         71.66         5.47 o
  -1  10  11        262.56        263.42        10.53 o
   0  10  11        155.93        159.55         7.95 o
   1  10  11         14.75         10.56         2.73 o
   2  10  11         19.57         20.34         2.60 o
   3  10  11        184.65        207.81         6.78 o
   4  10  11        160.88        169.74         6.36 o
  -5  11  11        132.63        115.24         6.62 o
  -4  11  11         16.79         11.83         3.79 o
  -3  11  11         18.68         19.40         2.59 o
  -2  11  11          0.42          0.15         1.29 o
  -1  11  11        360.14        343.55        11.97 o
   0  11  11         78.95         70.84         4.86 o
   1  11  11        599.61        599.80        14.53 o
   2  11  11         20.17         15.40         2.71 o
   3  11  11         96.01        100.56         4.74 o
  -4  12  11         25.05         25.82         3.02 o
  -3  12  11        229.33        195.75         7.27 o
  -2  12  11         49.12         41.42         2.87 o
  -1  12  11         40.88         42.24         3.45 o
   0  12  11        143.36        166.06         7.82 o
   1  12  11          6.30          9.87         1.69 o
   2  12  11         43.71         46.51         5.50 o
  -2  13  11        668.06        646.51        22.30 o
  -1  13  11        125.92        137.27         9.78 o
   0  13  11         89.32         94.34         5.30 o
  -8   0  12         72.59         94.67        11.33 o
  -6   0  12        318.63        350.29        13.01 o
  -4   0  12        913.00        809.63        36.50 o
  -2   0  12         82.29         83.81         7.75 o
   0   0  12        610.99        599.25        30.53 o
   2   0  12         13.37         17.60         5.44 o
   4   0  12         14.08         18.95         5.34 o
   6   0  12        183.78        168.93        13.10 o
  -8   1  12        193.90        204.13         7.17 o
  -7   1  12        336.82        374.11         9.89 o
  -6   1  12         82.56         84.08         5.42 o
  -5   1  12         10.70         15.13         4.01 o
  -4   1  12         37.91         30.91         4.83 o
  -3   1  12         11.29         11.27         2.35 o
  -2   1  12       3181.59       3453.32        95.82 o
  -1   1  12        737.17        641.89        44.01 o
   0   1  12         64.08         60.00         5.45 o
   1   1  12         13.29          6.64         2.03 o
   2   1  12          1.47          3.22         3.38 o
   3   1  12         32.13         30.43         3.97 o
   4   1  12        113.29         91.99         6.50 o
   5   1  12         70.79         74.11         6.66 o
   6   1  12         30.38         22.75         3.53 o
  -8   2  12         60.19         67.55         3.99 o
  -7   2  12         89.55         90.42         4.70 o
  -6   2  12          0.17          1.48         1.32 o
  -5   2  12        300.10        319.59        10.97 o
  -4   2  12        687.99        763.39        77.97 o
  -3   2  12       1341.26       1566.41        36.95 o
  -2   2  12        160.40        178.48         9.27 o
  -1   2  12       1397.19       1202.41        32.10 o
   0   2  12         58.90         57.54         4.59 o
   1   2  12        157.69        163.14        10.30 o
   2   2  12        167.99        136.33         7.95 o
   3   2  12         29.96         20.20         2.98 o
   4   2  12        154.93        145.85         7.79 o
   5   2  12        458.27        475.18        11.83 o
   6   2  12          2.71          6.30         1.50 o
  -8   3  12         12.67         14.22         1.76 o
  -7   3  12         39.77         34.60         3.27 o
  -6   3  12          0.32          3.60         1.36 o
  -5   3  12          1.00         -0.05         1.43 o
  -4   3  12         95.01         97.71        17.45 o
  -3   3  12         87.02         77.35         9.00 o
  -2   3  12         83.81         78.22         6.10 o
  -1   3  12        372.36        369.97        13.51 o
   0   3  12         16.32         15.78         2.48 o
   1   3  12         56.34         52.64         4.39 o
   2   3  12         22.35         34.82         4.63 o
   3   3  12        493.01        509.50        19.60 o
   4   3  12         27.24         25.33         2.89 o
   5   3  12         74.31         76.54         4.57 o
   6   3  12         72.15         92.80         4.24 o
  -8   4  12        440.87        519.05        16.60 o
  -7   4  12         16.57         19.23         2.35 o
  -6   4  12        745.36        772.27        20.95 o
  -5   4  12          6.89          5.98         1.40 o
  -4   4  12          2.31          0.57         1.64 o
  -3   4  12         85.33         77.98         7.55 o
  -2   4  12         51.65         46.18         5.92 o
  -1   4  12        102.93         93.77         6.63 o
   0   4  12        306.31        283.80        10.17 o
   1   4  12         14.20         12.82         2.27 o
   2   4  12         68.45         67.05         5.94 o
   3   4  12         14.78         15.65         2.83 o
   4   4  12        141.24        142.68         6.60 o
   5   4  12          4.42          2.44         0.98 o
   6   4  12          0.94         -0.05         1.17 o
  -8   5  12        272.39        301.67        11.66 o
  -7   5  12        100.71         96.51         5.07 o
  -6   5  12         61.88         68.50         4.65 o
  -5   5  12        816.19        776.35        22.70 o
  -4   5  12         34.64         37.28         4.51 o
  -3   5  12         14.98         18.35         3.93 o
  -2   5  12         21.69         19.28         3.93 o
  -1   5  12          0.98         -0.66         2.03 o
   0   5  12         33.68         30.91         3.91 o
   1   5  12        466.82        458.29        11.39 o
   2   5  12          0.86          0.99         1.35 o
   3   5  12        335.91        319.53        11.71 o
   4   5  12          0.28          0.07         1.01 o
   5   5  12        198.96        205.87         8.00 o
   6   5  12        122.59        140.17         6.74 o
  -7   6  12         24.77         27.90         3.16 o
  -6   6  12          7.92          8.55         1.85 o
  -5   6  12          5.45          2.31         1.08 o
  -4   6  12         12.26          7.44         2.12 o
  -3   6  12        915.58        938.28        33.83 o
  -2   6  12          5.09          2.84         1.99 o
  -1   6  12         34.83         33.76         3.09 o
   0   6  12        107.96         98.02         5.80 o
   1   6  12        111.45        102.35         5.85 o
   2   6  12         41.01         48.07         3.87 o
   3   6  12          7.31          2.38         2.06 o
   4   6  12        120.55        128.62         8.38 o
   5   6  12         70.19         84.49         6.04 o
  -7   7  12        193.59        224.38         8.02 o
  -6   7  12         22.85         22.08         2.40 o
  -5   7  12        120.44        124.40         5.96 o
  -4   7  12        189.98        172.00         8.73 o
  -3   7  12         60.26         48.39         4.70 o
  -2   7  12          9.83          4.35         1.62 o
  -1   7  12         89.16         74.53         4.98 o
   0   7  12        534.93        524.99        16.96 o
   1   7  12        164.00        166.21         8.39 o
   2   7  12         99.75         86.52         5.97 o
   3   7  12          5.48          9.30         2.05 o
   4   7  12         10.67          8.37         2.71 o
   5   7  12         10.19          5.73         1.73 o
  -6   8  12        208.20        227.80         8.22 o
  -5   8  12         85.49         76.80         5.20 o
  -4   8  12         13.65         17.87         2.89 o
  -3   8  12        319.73        285.89        12.81 o
  -2   8  12        146.17        123.74         7.46 o
  -1   8  12          0.27         -0.69         1.66 o
   0   8  12         26.03         28.24         3.65 o
   1   8  12         91.52        101.77         6.30 o
   2   8  12        134.16        143.79         7.31 o
   3   8  12        161.82        152.14        12.15 o
   4   8  12         11.54          7.92         2.88 o
   5   8  12          7.33          3.04         1.27 o
  -6   9  12          0.05         -1.83         1.96 o
  -5   9  12        374.10        383.69        30.82 o
  -4   9  12        181.50        175.88         9.48 o
  -3   9  12          4.97          5.53         1.68 o
  -2   9  12         10.99         11.40         2.40 o
  -1   9  12         47.28         43.68         4.32 o
   0   9  12         74.11         77.55         5.46 o
   1   9  12          1.97          1.48         1.17 o
   2   9  12          5.45          5.49         1.38 o
   3   9  12         91.98        107.86         4.71 o
   4   9  12         20.15         19.91         3.31 o
  -5  10  12         13.61         11.18         2.16 o
  -4  10  12         37.88         48.82         3.82 o
  -3  10  12        138.41        134.55         6.62 o
  -2  10  12          0.15          1.08         0.99 o
  -1  10  12        181.46        187.58         8.16 o
   0  10  12        591.30        695.99        29.05 o
   1  10  12        273.19        304.55        12.97 o
   2  10  12        322.86        369.95         9.95 o
   3  10  12        153.43        175.65         7.65 o
  -4  11  12        243.89        233.51         9.14 o
  -3  11  12          0.90          0.08         0.86 o
  -2  11  12        103.29        110.74         4.70 o
  -1  11  12          9.52         11.18         1.88 o
   0  11  12          4.57          4.08         1.80 o
   1  11  12         16.86         16.97         2.65 o
   2  11  12        192.90        201.46         8.05 o
  -2  12  12          4.04          4.16         1.70 o
  -1  12  12        160.10        179.70        10.43 o
   0  12  12         66.07         66.71         6.99 o
  -7   0  13         88.85         91.21        10.26 o
  -5   0  13         91.60        104.31        12.01 o
  -3   0  13         63.26         57.23         9.36 o
  -1   0  13       1406.63       1236.44        45.97 o
   1   0  13         28.87         23.16         6.17 o
   3   0  13        248.58        279.02        19.24 o
   5   0  13         15.49         27.79         5.52 o
  -8   1  13          8.55          9.99         3.12 o
  -7   1  13         23.40         30.19         3.23 o
  -6   1  13          1.25         -0.28         1.76 o
  -5   1  13         75.83         73.65         7.22 o
  -4   1  13          4.74          2.57         1.73 o
  -3   1  13          1.34          5.88         2.35 o
  -2   1  13         57.72         61.55         5.50 o
  -1   1  13          5.54          6.77         1.86 o
   0   1  13        101.86         81.27         7.79 o
   1   1  13        446.62        409.76        17.60 o
   2   1  13         57.50         51.94         6.07 o
   3   1  13         49.91         42.76         5.35 o
   4   1  13         11.58          5.00         1.32 o
   5   1  13         27.27         39.03         3.51 o
   6   1  13         38.59         39.50         3.62 o
  -8   2  13         49.57         34.76         5.23 o
  -7   2  13          0.58          0.27         1.34 o
  -6   2  13         88.88        103.10         7.97 o
  -5   2  13        168.83        168.38        10.87 o
  -4   2  13          2.27          2.46         1.54 o
  -3   2  13        428.90        430.08        14.61 o
  -2   2  13         21.53         29.18         3.75 o
  -1   2  13          1.49          0.12         1.27 o
   0   2  13        282.60        294.40        10.38 o
   1   2  13        194.18        196.43        11.82 o
   2   2  13        111.78        114.71         9.02 o
   3   2  13          1.35          1.42         1.58 o
   4   2  13         87.73         83.31         6.83 o
   5   2  13         11.70         14.58         2.24 o
  -7   3  13        190.93        235.68        10.18 o
  -6   3  13         31.81         39.09         3.95 o
  -5   3  13         44.27         39.94         4.12 o
  -4   3  13         84.40         89.12         6.36 o
  -3   3  13        468.75        499.11        20.86 o
  -2   3  13        222.45        228.36        10.42 o
  -1   3  13          1.58          2.62         1.36 o
   0   3  13        357.53        340.10        11.17 o
   1   3  13          5.36          2.50         1.40 o
   2   3  13          1.57          2.17         1.29 o
   3   3  13          9.21          7.92         2.46 o
   4   3  13         72.62         59.59         3.98 o
   5   3  13        114.83        119.58         5.18 o
  -7   4  13          5.07          6.63         1.60 o
  -6   4  13         17.78         26.23         2.80 o
  -5   4  13        368.60        344.01        38.81 o
  -4   4  13        216.88        209.71         9.70 o
  -3   4  13         64.32         78.48         7.49 o
  -2   4  13         15.34         13.67         3.31 o
  -1   4  13         23.26         23.93         2.88 o
   0   4  13          4.23          5.00         1.45 o
   1   4  13        179.02        180.10         6.29 o
   2   4  13        200.93        208.69        11.90 o
   3   4  13        148.55        157.56         9.76 o
   4   4  13          5.12          5.95         1.22 o
   5   4  13         20.96         29.63         2.31 o
  -7   5  13         12.28         17.95         2.32 o
  -6   5  13         10.06         13.05         1.80 o
  -5   5  13          0.41          0.87         1.21 o
  -4   5  13          5.30          5.17         1.78 o
  -3   5  13         48.43         39.98         5.28 o
  -2   5  13         98.43         89.32         8.02 o
  -1   5  13        164.57        154.89         8.50 o
   0   5  13         18.20         16.58         2.41 o
   1   5  13         25.13         25.92         2.60 o
   2   5  13         57.81         65.82         5.13 o
   3   5  13         20.56         15.35         2.49 o
   4   5  13         50.80         55.95         4.13 o
   5   5  13         27.12         22.73         2.76 o
  -6   6  13        139.97        159.74         5.35 o
  -5   6  13          0.02          1.33         1.11 o
  -4   6  13        320.10        260.57        16.91 o
  -3   6  13         59.35         52.49         5.89 o
  -2   6  13        201.48        183.49        11.28 o
  -1   6  13          4.91          1.56         1.20 o
   0   6  13         78.12         73.13         4.78 o
   1   6  13         47.88         42.71         3.15 o
   2   6  13        114.42        127.72         6.85 o
   3   6  13          3.93          2.61         1.77 o
   4   6  13         28.25         31.45         3.67 o
  -6   7  13          1.42         -0.30         1.71 o
  -5   7  13         19.21         19.40         2.56 o
  -4   7  13         40.69         40.27         4.78 o
  -3   7  13          4.19          3.70         2.64 o
  -2   7  13        144.40        168.54         8.29 o
  -1   7  13        167.46        153.66         8.31 o
   0   7  13          1.00         -0.38         1.09 o
   1   7  13          7.22          3.82         1.13 o
   2   7  13          0.13         -0.42         1.36 o
   3   7  13        425.68        468.90        16.59 o
   4   7  13          9.43         10.09         2.06 o
  -5   8  13         31.44         25.10         3.20 o
  -4   8  13        120.78        103.71        13.80 o
  -3   8  13        133.84        125.28        12.65 o
  -2   8  13          4.00          5.62         2.99 o
  -1   8  13         86.95         76.05         6.63 o
   0   8  13         14.67         16.00         2.97 o
   1   8  13        114.04        120.07         5.39 o
   2   8  13        136.42        142.19         6.45 o
   3   8  13         61.38         65.54         5.00 o
  -5   9  13          0.08         -1.10         1.48 o
  -4   9  13         13.72         19.11         2.34 o
  -3   9  13         66.05         62.77         4.48 o
  -2   9  13         72.64         80.06         6.38 o
  -1   9  13        133.86        120.93         7.82 o
   0   9  13          4.29          4.73         1.54 o
   1   9  13         66.77         73.23         5.70 o
   2   9  13        108.96        118.19         5.25 o
   3   9  13         17.32         13.11         2.82 o
  -4  10  13        120.31        132.66         9.29 o
  -3  10  13         49.72         49.90         4.33 o
  -2  10  13          4.53          2.57         1.28 o
  -1  10  13        141.00        158.85         8.04 o
   0  10  13         58.80         50.13         3.56 o
   1  10  13         88.49        109.06         6.22 o
   2  10  13         40.31         35.67         4.57 o
  -1  11  13         23.37         30.86         5.00 o
   0  11  13         21.18         16.64         3.27 o
  -6   0  14         31.26         34.56         6.25 o
  -4   0  14       1555.49       1703.09        53.10 o
  -2   0  14       2782.83       2874.73        63.85 o
   0   0  14        253.04        220.56        17.51 o
   2   0  14        520.55        486.62        25.43 o
   4   0  14         86.15         79.95         5.96 o
  -7   1  14         28.38         36.38         4.00 o
  -6   1  14         15.86         13.17         2.59 o
  -5   1  14        125.90        139.62         9.25 o
  -4   1  14        539.96        625.52        21.08 o
  -3   1  14         26.18         26.36         3.57 o
  -2   1  14         48.16         48.78         4.87 o
  -1   1  14          2.55          3.77         2.19 o
   0   1  14        373.16        394.68        23.35 o
   1   1  14        149.11        145.19         9.97 o
   2   1  14         50.66         45.53         4.45 o
   3   1  14         12.18         11.52         2.67 o
   4   1  14          0.57          1.97         1.04 o
   5   1  14         14.07         13.89         2.20 o
  -7   2  14         94.91        106.09         6.57 o
  -6   2  14          1.10          3.93         1.74 o
  -5   2  14        107.11        100.26         6.08 o
  -4   2  14         93.81         99.84         6.39 o
  -3   2  14         32.66         26.42         3.37 o
  -2   2  14        283.78        276.03        11.18 o
  -1   2  14        235.39        233.63        14.14 o
   0   2  14        103.47         92.31         7.79 o
   1   2  14        681.62        734.90        22.65 o
   2   2  14         96.77         76.01         6.90 o
   3   2  14         39.89         56.95         4.46 o
   4   2  14         30.94         26.86         2.80 o
  -6   3  14        220.91        241.87        10.94 o
  -5   3  14         46.95         42.38         4.97 o
  -4   3  14         78.09         74.36         5.47 o
  -3   3  14        207.46        204.55        13.95 o
  -2   3  14        213.17        196.75         8.03 o
  -1   3  14         92.53         88.74         5.44 o
   0   3  14        272.80        273.24        11.53 o
   1   3  14        163.58        158.23         8.09 o
   2   3  14          0.79          0.91         4.00 o
   3   3  14        339.11        309.89        17.61 o
   4   3  14         17.15         16.18         2.12 o
  -6   4  14        134.98        165.94         8.56 o
  -5   4  14          1.94          0.89         1.42 o
  -4   4  14        198.39        199.57         8.75 o
  -3   4  14          1.13          0.56         1.55 o
  -2   4  14          1.14         -1.20         1.61 o
  -1   4  14        245.66        238.76         9.29 o
   0   4  14        237.48        215.37         7.07 o
   1   4  14          2.50          2.10         1.32 o
   2   4  14          2.46          1.10         1.22 o
   3   4  14          3.74          1.66         0.91 o
   4   4  14         16.92         28.47         3.28 o
  -6   5  14        273.61        287.31        15.41 o
  -5   5  14          3.24          2.05         1.22 o
  -4   5  14          0.15          0.61         1.50 o
  -3   5  14         43.11         38.26         8.01 o
  -2   5  14          4.46          4.05         1.61 o
  -1   5  14         99.06         91.10         5.19 o
   0   5  14         44.71         40.29         3.03 o
   1   5  14          3.51          0.42         1.04 o
   2   5  14        205.54        219.94        10.36 o
   3   5  14         50.93         51.00         3.69 o
   4   5  14          8.48          5.40         2.14 o
  -5   6  14          1.57         -0.70         1.06 o
  -4   6  14         18.15         13.82         2.69 o
  -3   6  14         51.95         58.20         4.66 o
  -2   6  14         59.45         72.85         5.27 o
  -1   6  14        408.09        394.40        10.51 o
   0   6  14          3.17          2.42         0.94 o
   1   6  14         67.30         91.58         4.63 o
   2   6  14        102.69        101.78         6.71 o
   3   6  14         27.51         20.16         2.73 o
  -5   7  14         49.13         62.72         6.69 o
  -4   7  14         79.99         85.57         5.32 o
  -3   7  14         23.07         22.67         2.77 o
  -2   7  14         56.18         44.02         3.82 o
  -1   7  14         11.40          9.50         1.83 o
   0   7  14          2.85          3.85         1.20 o
   1   7  14         27.04         24.19         2.65 o
   2   7  14        160.99        175.53         8.17 o
   3   7  14         46.06         58.75         6.05 o
  -4   8  14        202.35        253.50         9.81 o
  -3   8  14          0.29          0.98         0.90 o
  -2   8  14         99.07        100.75         6.87 o
  -1   8  14         16.55         16.56         3.88 o
   0   8  14         32.03         34.22         3.13 o
   1   8  14          2.37          3.31         1.05 o
   2   8  14          6.42          7.50         2.31 o
  -3   9  14        249.01        268.49         9.77 o
  -2   9  14          3.49          4.13         1.48 o
  -1   9  14        102.65        117.42         5.36 o
   0   9  14          0.54         -0.40         1.27 o
   1   9  14          3.94          3.24         1.76 o
  -5   0  15         12.46         14.79         2.73 o
  -3   0  15         46.67         52.25         5.48 o
  -1   0  15         37.44         39.10         7.04 o
   1   0  15        137.45        147.28        12.80 o
   3   0  15         39.65         56.43         4.85 o
  -6   1  15        119.57        126.81         7.05 o
  -5   1  15          1.32          1.63         1.33 o
  -4   1  15         26.71         27.46         2.69 o
  -3   1  15        128.64        114.01         5.59 o
  -2   1  15        156.30        141.58         7.36 o
  -1   1  15        146.15        155.46         9.55 o
   0   1  15        211.26        226.50        11.56 o
   1   1  15         25.78         22.09         2.85 o
   2   1  15         23.59         24.60         3.52 o
   3   1  15        150.26        154.00         5.59 o
  -6   2  15        214.47        219.69        13.09 o
  -5   2  15         96.49        106.20         8.93 o
  -4   2  15        316.27        327.81         9.09 o
  -3   2  15         16.70         12.14         2.09 o
  -2   2  15        421.51        412.22        12.80 o
  -1   2  15          1.23          2.21         1.36 o
   0   2  15         11.37         16.12         3.23 o
   1   2  15         14.77         14.86         2.98 o
   2   2  15        138.11        151.90         8.43 o
   3   2  15          6.10         10.07         2.27 o
  -5   3  15        591.63        677.82        14.67 o
  -4   3  15         12.47         10.90         2.66 o
  -3   3  15        124.59        120.79         8.22 o
  -2   3  15         67.32         60.59         4.60 o
  -1   3  15         50.78         50.90         4.33 o
   0   3  15         59.75         54.57         4.35 o
   1   3  15         37.00         28.53         4.04 o
   2   3  15        110.64        102.42         5.40 o
   3   3  15          0.74          1.86         1.21 o
  -5   4  15        209.49        205.06         9.20 o
  -4   4  15         71.76         78.90         6.20 o
  -3   4  15         33.32         32.57         4.27 o
  -2   4  15         32.57         31.41         3.25 o
  -1   4  15         16.34         18.43         2.52 o
   0   4  15          5.18          5.42         1.92 o
   1   4  15         12.09         10.70         2.44 o
   2   4  15         13.80          7.50         1.75 o
   3   4  15         22.25         30.56         4.64 o
  -5   5  15        116.90        116.61         6.37 o
  -4   5  15         29.88         24.34         3.26 o
  -3   5  15         10.15          8.03         2.16 o
  -2   5  15          5.43          6.24         2.14 o
  -1   5  15         23.46         18.92         2.41 o
   0   5  15        177.96        183.35         7.34 o
   1   5  15         22.03         28.40         3.45 o
   2   5  15        155.89        153.70        10.75 o
  -4   6  15        365.23        396.84        12.28 o
  -3   6  15        103.75        102.29         6.41 o
  -2   6  15        273.76        292.67        11.27 o
  -1   6  15         49.65         43.63         4.47 o
   0   6  15         72.98         89.97         4.00 o
   1   6  15         64.98         61.39         6.57 o
  -3   7  15         52.47         57.22         6.57 o
  -2   7  15          2.49          3.75         2.21 o
  -1   7  15          2.51          2.01         1.43 o
   0   7  15         43.67         46.44         5.61 o
  -4   0  16         16.42         17.71         3.58 o
  -2   0  16        140.11        164.85        12.14 o
   0   0  16       1235.06       1469.87        41.14 o
   2   0  16          1.17          2.96         1.90 o
  -4   1  16          0.15         -0.93         1.15 o
  -3   1  16         31.99         39.74         3.25 o
  -2   1  16        118.32        127.84         7.40 o
  -1   1  16          0.45          2.20         1.61 o
   0   1  16          6.93          4.76         2.00 o
   1   1  16         12.98         12.36         2.36 o
   2   1  16        111.56        122.96         9.43 o
  -4   2  16        108.47        108.73         6.31 o
  -3   2  16          3.51          3.47         2.24 o
  -2   2  16          7.16          5.42         1.30 o
  -1   2  16         27.30         27.74         2.80 o
   0   2  16         25.01         26.90         3.53 o
   1   2  16        162.61        182.84         8.31 o
  -4   3  16          4.40          6.65         2.57 o
  -3   3  16         15.37         15.09         2.60 o
  -2   3  16          0.47          1.64         1.08 o
  -1   3  16        133.32        137.06         7.45 o
   0   3  16        161.33        177.90         8.45 o
   1   3  16         63.43         69.50         7.01 o
  -3   4  16          3.90          1.56         1.25 o
  -2   4  16        164.92        175.75         8.08 o
  -1   4  16         15.37         18.12         3.82 o
   0   4  16         20.13         24.88         2.93 o
                                                
